# Supplementary material for: A single amino acid change led to structural and functional differentiation of PvHd1 to control flowering in switchgrass
Source: J Exp Bot. 2023 Jul 4;74(18):5532–46. doi: 10.1093/jxb/erad255 (PMC10540729; doi:10.1093/jxb/erad255)
Supplement: erad255_suppl_Supplementary_Tables_S2 [file erad255_suppl_supplementary_tables_s2.xlsx]

## Sheet: Table S2
Supplementary Table S2. Flowering time traits measured for three consecutive years (2017-2019) in a biparental (AP13 x VS16) F2 mapping population (Qi et al., 2021) planted at the Iron Horse Farm in Watkinsville, GA
Genotype	Em_2017_Rep1	Em_2017_Rep2	Em_2017_Rep3	Hd_2017_Rep1	Hd_2017_Rep2	Hd_2017_Rep3	Hd_Em_2017_Rep1	Hd_Em_2017_Rep2	Hd_Em_2017_Rep3	Em_2018_Rep1	Em_2018_Rep2	Em_2018_Rep3	Em_2019_Rep1	Em_2019_Rep2	Em_2019_Rep3	Hd_2018_Rep1	Hd_2018_Rep2	Hd_2018_Rep3	Hd_2019_Rep1	Hd_2019_Rep2	Hd_2019_Rep3	Hd_Em_2018_Rep1	Hd_Em_2018_Rep2	Hd_Em_2018_Rep3	Hd_Em_2019_Rep1	Hd_Em_2019_Rep2	Hd_Em_2019_Rep3	An_2018_Rep2	An_2019_Rep2	An_Hd_2018_Rep2	An_Hd_2019_Rep2
B10B	80	76	83	142	142	151	62	66	68	66	89	79	73	NA	71	166	162	166	158	154	156	100	73	87	85	NA	85	185	170	27	16
B10C	90	90	NA	160	160	NA	70	70	NA	NA	79	NA	NA	84	NA	NA	162	NA	NA	158	NA	NA	83	NA	NA	74	NA	185	175	25	17
B10D	87	94	90	156	160	160	69	66	70	72	79	79	80	84	87	163	162	165	161	156	156	91	83	86	81	72	69	182	175	22	19
B10E	83	73	80	156	160	165	73	87	85	66	72	66	71	73	73	169	169	166	165	163	168	103	97	100	94	90	95	182	177	16	14
B10F	83	80	80	160	172	153	77	92	73	66	99	79	87	65	77	169	180	173	168	168	165	103	81	94	81	103	88	NA	184	NA	16
B10G	87	76	87	167	165	167	80	89	80	79	61	66	73	65	73	173	173	171	168	168	168	94	112	105	95	103	95	188	184	16	16
B10I	87	80	83	147	147	142	60	67	59	79	72	72	80	NA	NA	165	166	169	161	156	161	86	94	97	81	NA	NA	182	172	17	16
B10J	90	90	94	147	151	153	57	61	59	66	72	79	91	84	87	166	164	178	179	165	158	100	92	99	88	81	71	185	184	22	19
B10K	87	83	83	165	165	165	78	82	82	79	61	66	NA	80	65	165	164	169	161	163	168	86	103	103	NA	83	103	185	182	23	19
B11A	90	87	97	172	172	NA	82	85	NA	79	72	NA	87	84	NA	171	173	NA	170	170	NA	92	101	NA	83	86	NA	190	186	18	16
B11B	73	80	80	165	172	167	92	92	87	66	66	66	71	73	73	171	178	171	172	168	170	105	112	105	101	95	97	191	184	16	16
B11C	83	80	87	160	165	165	77	85	78	66	66	66	84	77	77	163	162	164	163	163	158	97	96	98	79	86	81	188	184	30	21
B11D	76	76	73	147	142	142	71	66	69	61	66	61	71	NA	NA	165	163	164	158	156	156	104	97	103	87	NA	NA	185	172	26	16
B11E	83	76	80	156	156	160	73	80	80	66	61	66	73	77	73	NA	169	169	168	168	168	NA	108	103	95	91	95	188	179	23	11
B11F	76	80	80	156	156	160	80	76	80	72	61	72	71	71	71	171	166	169	161	163	170	99	105	97	90	92	99	186	182	21	19
B11G	87	73	80	172	165	165	85	92	85	72	72	66	80	84	77	171	169	165	168	172	168	99	97	99	88	88	91	190	184	24	12
B11H	83	76	101	147	147	NA	64	71	NA	89	79	NA	77	NA	NA	176	171	NA	168	168	NA	87	92	NA	91	NA	NA	184	175	17	7
B11I	83	NA	80	147	NA	142	64	NA	62	66	NA	72	77	NA	NA	166	NA	169	154	NA	156	100	NA	97	77	NA	NA	NA	NA	NA	NA
B11J	80	87	80	167	174	167	87	87	87	79	79	82	NA	84	77	173	176	173	170	172	170	94	97	91	NA	88	93	204	189	29	17
B11K	87	83	87	153	156	153	66	73	66	66	66	66	NA	73	73	160	160	164	158	156	156	94	94	98	NA	83	83	185	172	26	16
B12B	73	73	80	138	142	142	65	69	62	66	61	61	67	NA	NA	169	169	169	161	158	161	103	108	108	94	NA	NA	190	177	24	19
B12C	76	76	83	142	142	151	66	66	68	82	72	79	84	NA	84	169	166	162	163	158	165	87	94	83	79	NA	81	188	172	23	14
B12D	73	80	73	165	165	165	92	85	92	66	66	61	71	71	71	165	165	166	161	161	156	99	99	105	90	90	85	188	179	24	18
B12E	83	73	76	138	147	138	55	74	62	61	61	61	71	NA	NA	165	162	164	161	161	156	104	101	103	90	NA	NA	182	177	21	16
B12F	80	80	80	165	174	165	85	94	85	79	79	79	80	71	98	176	194	178	172	NA	NA	97	115	99	92	NA	NA	NA	NA	NA	NA
B12G	73	73	73	167	165	172	94	92	99	61	61	61	71	73	71	173	169	176	168	165	165	112	108	115	97	92	94	186	182	21	17
B12H	83	NA	NA	160	NA	NA	77	NA	NA	66	NA	NA	NA	73	NA	160	NA	NA	161	NA	NA	94	NA	NA	NA	NA	NA	NA	NA	NA	NA
B12I	80	83	80	172	167	167	92	84	87	54	61	61	NA	71	71	176	171	171	172	168	168	122	110	110	NA	97	97	NA	182	NA	14
B12J	73	76	80	160	160	160	87	84	80	72	61	66	NA	73	71	169	166	169	168	163	163	97	105	103	NA	90	92	186	182	21	19
B12K	80	80	80	167	167	165	87	87	85	66	79	61	NA	73	84	173	173	166	172	165	168	107	94	105	NA	92	84	190	182	19	17
B13A	80	80	83	165	165	167	85	85	84	61	66	66	73	77	67	171	171	169	170	168	172	110	105	103	97	91	105	185	189	16	21
B13B	80	76	94	151	160	NA	71	84	NA	66	72	NA	71	65	NA	166	165	NA	161	161	NA	100	93	NA	90	96	NA	182	177	20	16
B13C	83	87	80	167	NA	172	84	NA	92	79	72	79	71	73	NA	169	169	NA	170	165	NA	90	97	NA	99	92	NA	190	179	24	14
B13D	83	80	83	153	151	156	70	71	73	61	61	66	73	73	71	162	160	159	161	161	NA	101	99	93	88	88	NA	185	175	27	14
B13E	73	73	73	160	156	156	87	83	83	66	66	66	71	65	67	166	162	164	172	158	170	100	96	98	101	93	103	185	179	27	21
B13F	97	NA	97	NA	NA	NA	NA	NA	NA	NA	NA	NA	NA	NA	NA	NA	NA	NA	NA	NA	NA	NA	NA	NA	NA	NA	NA	NA	NA	NA	NA
B13G	76	83	80	153	165	151	77	82	71	61	61	61	71	71	71	176	176	173	170	165	170	115	115	112	99	94	99	190	182	16	17
B13H	90	97	NA	156	165	NA	66	68	NA	110	103	NA	NA	91	NA	NA	180	NA	NA	NA	NA	NA	77	NA	NA	NA	NA	196	NA	18	NA
B13I	80	87	NA	165	165	NA	85	78	NA	61	54	72	NA	73	77	169	173	165	163	163	168	108	119	93	NA	90	91	188	179	16	16
B13J	87	94	80	165	165	165	78	71	85	66	61	66	NA	71	71	164	165	165	163	163	161	98	104	99	NA	92	90	188	179	25	16
B13K	87	83	83	160	165	165	73	82	82	66	61	72	73	73	71	169	169	169	168	172	170	103	108	97	95	99	99	197	199	31	27
B14A	73	73	80	147	142	147	74	69	67	61	61	79	71	NA	NA	163	163	162	156	158	NA	102	102	83	85	NA	NA	186	177	25	19
B14B	76	76	80	172	165	172	96	89	92	61	61	61	65	65	71	173	176	171	170	172	172	112	115	110	105	107	101	188	193	15	21
B14C	83	73	83	165	151	165	82	78	82	61	72	61	73	77	73	171	169	173	165	161	163	110	97	112	92	84	90	185	177	19	16
B14D	76	83	80	156	165	165	80	82	85	61	61	61	71	65	65	176	169	173	168	165	163	115	108	112	97	100	98	184	179	19	14
B14E	87	83	83	165	160	160	78	77	77	66	72	66	67	77	67	164	162	164	163	165	163	98	90	98	96	88	96	190	184	32	19
B14F	87	87	97	156	165	165	69	78	68	72	72	82	73	84	80	162	164	164	163	165	163	90	92	82	90	81	83	184	184	22	19
B14G	118	83	101	NA	156	160	NA	73	59	NA	82	86	NA	98	84	NA	163	171	NA	NA	168	NA	81	85	NA	NA	84	184	NA	23	NA
B14H	76	76	NA	156	156	NA	80	80	NA	79	66	79	NA	73	71	162	162	158	156	158	156	83	96	79	NA	85	85	185	172	27	14
B14J	80	97	80	156	160	165	76	63	85	72	61	66	NA	80	71	162	162	163	158	161	161	90	101	97	NA	81	90	185	182	24	21
B14K	87	87	83	156	156	147	69	69	64	79	72	61	91	77	71	162	165	164	161	161	161	83	93	103	70	84	90	186	177	24	16
B15A	80	80	97	165	156	NA	85	76	NA	61	72	110	71	77	98	169	176	178	168	170	172	108	104	68	97	93	74	NA	193	NA	23
B15C	90	90	90	174	174	165	84	84	75	NA	106	110	108	NA	NA	NA	NA	176	NA	NA	172	NA	NA	66	NA	NA	NA	NA	NA	NA	NA
B15D	80	87	80	156	165	147	76	78	67	72	66	72	77	77	NA	173	171	169	163	163	163	101	105	97	86	86	NA	182	179	14	16
B15F	97	83	83	172	147	142	75	64	59	79	61	72	77	NA	NA	166	162	166	163	NA	161	87	101	94	86	NA	NA	185	177	24	16
B15G	87	76	80	156	156	160	69	80	80	66	61	79	71	71	71	173	165	169	161	161	161	107	104	90	90	90	90	184	177	22	16
B15H	80	76	73	138	138	142	58	62	69	61	66	61	67	NA	NA	171	165	164	161	163	161	110	99	103	94	NA	NA	185	177	22	14
B15I	80	80	83	156	156	153	76	76	70	66	61	86	NA	73	71	176	169	171	163	161	158	110	108	85	NA	88	87	185	177	19	16
B15J	87	83	83	160	167	160	73	84	77	72	72	72	NA	77	71	173	166	169	172	168	170	101	94	97	NA	91	99	188	184	24	16
B15K	80	76	80	147	151	138	67	75	58	72	66	66	73	NA	73	164	164	169	161	158	161	92	98	103	88	NA	88	185	175	25	17
B16A	76	76	80	167	165	165	91	89	85	66	72	66	73	67	71	169	166	169	165	158	165	103	94	103	92	91	94	182	172	17	14
B16B	83	83	80	151	165	151	68	82	71	72	61	66	77	77	71	178	163	171	168	158	161	106	102	105	91	81	90	185	177	24	19
B16C	73	76	80	156	151	160	83	75	80	66	61	82	71	67	71	176	173	169	163	177	161	110	112	87	92	110	90	186	196	15	19
B16D	83	83	87	151	151	160	68	68	73	NA	72	110	NA	73	NA	NA	158	169	NA	156	NA	NA	86	59	NA	83	NA	192	177	36	21
B16E	87	80	87	160	156	156	73	76	69	66	72	66	73	77	80	163	164	169	165	163	165	97	92	103	92	86	85	184	182	22	19
B16F	73	80	73	165	165	160	92	85	87	61	66	61	67	65	67	165	165	165	168	165	161	104	99	104	101	100	94	190	189	27	24
B16G	80	73	87	174	172	160	94	99	73	79	79	NA	77	71	NA	178	173	NA	175	168	NA	99	94	NA	98	97	NA	199	186	27	18
B16H	80	83	80	153	153	142	73	70	62	86	72	61	73	73	NA	163	162	165	170	163	161	77	90	104	97	90	NA	188	177	27	14
B16I	90	NA	NA	165	NA	NA	75	NA	NA	82	NA	NA	NA	73	NA	169	NA	NA	161	NA	NA	87	NA	NA	NA	NA	NA	NA	NA	NA	NA
B16J	73	73	80	160	160	153	87	87	73	61	79	66	NA	71	71	173	171	164	NA	168	172	112	92	98	NA	97	101	186	184	17	16
B17A	73	76	73	156	151	147	83	75	74	61	61	61	71	73	NA	169	164	169	161	163	161	108	103	108	90	90	NA	185	177	24	14
B17B	76	83	80	174	NA	167	98	NA	87	61	66	89	NA	NA	71	NA	NA	183	NA	NA	175	NA	NA	94	NA	NA	104	NA	NA	NA	NA
B17C	97	83	76	156	151	156	59	68	80	66	61	61	80	77	77	176	171	169	170	168	165	110	110	108	90	91	88	182	189	13	21
B17G	87	80	80	165	160	165	78	80	85	66	86	66	73	80	77	165	164	164	168	163	163	99	78	98	95	83	86	182	177	20	14
B17H	76	83	83	151	147	151	75	64	68	61	61	72	73	73	71	163	162	163	161	154	156	102	101	91	88	81	85	185	168	25	14
B17J	73	73	73	160	172	156	87	99	83	66	66	61	NA	71	65	178	166	169	172	170	168	112	100	108	NA	99	103	192	186	27	16
B17K	76	76	80	165	160	167	89	84	87	61	61	66	NA	71	73	176	176	183	172	163	168	115	115	117	NA	92	95	190	179	16	16
B18A	73	76	73	156	165	156	83	89	83	66	61	61	67	67	65	173	176	169	172	168	168	107	115	108	105	101	103	190	182	17	14
B18B	80	80	80	165	156	172	85	76	92	79	61	66	73	73	80	178	169	NA	168	168	172	99	108	NA	95	95	92	182	179	16	11
B18C	83	83	73	160	165	NA	77	82	NA	66	72	66	80	73	73	178	173	173	175	168	172	112	101	107	95	95	99	188	184	16	16
B18D	87	87	NA	165	165	NA	78	78	NA	72	79	NA	84	87	NA	164	163	NA	165	163	NA	92	84	NA	81	76	NA	185	182	23	19
B18E	80	76	83	156	153	160	76	77	77	66	61	61	67	71	71	171	176	173	168	170	175	105	115	112	101	99	104	188	184	15	14
B18F	90	76	94	167	160	165	77	84	71	66	72	103	73	73	80	169	166	176	170	163	170	103	94	73	97	90	90	188	182	24	19
B18G	73	73	80	160	165	160	87	92	80	61	61	66	71	71	73	162	160	163	165	156	165	101	99	97	94	85	92	186	177	27	21
B18H	80	73	73	156	165	160	76	92	87	61	61	66	NA	67	65	169	164	166	163	161	161	108	103	100	NA	94	96	185	184	23	23
B18I	73	80	80	160	165	165	87	85	85	72	61	61	NA	87	77	163	165	166	163	163	163	91	104	105	NA	76	86	185	182	22	19
B18J	97	90	87	160	167	167	63	77	80	79	89	79	NA	80	87	169	169	173	170	170	168	90	80	94	NA	90	81	188	184	22	14
B19A	73	76	73	156	160	151	83	84	78	66	79	61	67	71	77	176	171	176	175	NA	172	110	92	115	108	NA	95	190	NA	22	NA
B19B	87	NA	NA	172	NA	NA	85	NA	NA	79	NA	NA	NA	NA	NA	NA	NA	NA	NA	NA	NA	NA	NA	NA	NA	NA	NA	NA	NA	NA	NA
B19C	80	80	76	156	156	147	76	76	71	66	82	79	73	NA	NA	171	176	NA	168	NA	NA	105	94	NA	95	NA	NA	190	NA	15	NA
B19D	73	76	80	160	160	165	87	84	85	61	66	66	67	71	73	176	164	165	175	163	163	115	98	99	108	92	90	185	184	25	21
B19E	83	73	80	165	165	167	82	92	87	66	61	61	67	71	73	173	176	173	175	NA	170	107	115	112	108	NA	97	190	196	18	28
B19G	73	73	NA	165	160	NA	92	87	NA	61	61	82	71	NA	71	178	NA	171	168	NA	168	117	NA	89	97	NA	97	NA	NA	NA	NA
B19H	73	73	80	160	160	153	87	87	73	79	61	66	NA	71	71	165	164	166	168	165	165	86	103	100	NA	94	94	185	182	23	17
B19I	87	87	87	167	151	153	80	64	66	66	72	72	NA	80	80	169	169	169	168	163	163	103	97	97	NA	83	83	188	184	21	21
B19J	97	80	125	167	156	NA	70	76	NA	110	99	NA	101	NA	NA	NA	171	NA	NA	165	NA	NA	72	NA	NA	NA	NA	198	182	30	17
B19K	83	73	80	NA	174	172	NA	101	92	72	72	66	NA	71	71	180	176	183	175	172	175	108	104	117	NA	101	104	199	193	27	21
B1B	83	76	83	167	165	172	84	89	89	66	61	72	73	NA	71	178	173	171	172	175	175	112	112	99	99	NA	104	190	189	18	14
B1C	90	87	87	167	172	172	77	85	85	86	86	72	77	84	87	171	173	173	170	170	170	85	87	101	93	86	83	184	182	12	12
B1E	97	94	90	NA	172	172	NA	78	82	103	72	86	73	94	77	171	176	169	170	175	175	68	104	83	97	81	98	188	193	15	18
B1F	80	83	94	165	165	165	85	82	71	72	79	79	84	77	NA	169	171	164	163	165	163	97	92	85	79	88	NA	190	184	21	19
B1G	87	80	87	165	165	165	78	85	78	66	61	61	71	73	71	166	169	169	168	165	168	100	108	108	97	92	97	182	184	17	19
B1H	73	73	80	142	142	147	69	69	67	61	61	61	67	NA	NA	163	164	166	161	156	161	102	103	105	94	NA	NA	185	170	25	14
B1J	83	73	73	167	160	160	84	87	87	61	61	72	NA	71	71	171	169	169	163	165	170	110	108	97	NA	94	99	NA	179	NA	14
B1K	87	73	73	167	156	151	80	83	78	79	61	66	NA	73	67	183	176	173	177	170	165	104	115	107	NA	97	98	182	184	9	14
B20A	87	83	87	165	165	160	78	82	73	66	61	72	77	87	77	169	169	169	170	163	168	103	108	97	93	76	91	188	184	22	21
B20B	94	80	104	160	165	167	66	85	63	NA	NA	79	NA	NA	80	NA	NA	165	NA	NA	161	NA	NA	86	NA	NA	81	NA	NA	NA	NA
B20C	83	76	80	156	174	165	73	98	85	66	72	79	77	84	94	171	176	173	175	182	168	105	104	94	98	98	74	199	NA	26	NA
B20D	83	83	83	165	167	172	82	84	89	72	66	66	71	73	77	169	171	171	172	168	168	97	105	105	101	95	91	195	184	28	16
B20E	87	83	NA	172	165	NA	85	82	NA	66	72	NA	71	77	NA	171	171	NA	175	168	NA	105	99	NA	104	91	NA	NA	193	NA	25
B20F	90	76	80	156	153	147	66	77	67	66	61	61	77	73	NA	165	159	165	175	163	158	99	98	104	98	90	NA	184	177	25	14
B20G	87	80	80	156	151	165	69	71	85	61	61	86	73	73	77	171	164	169	163	165	NA	110	103	83	90	92	NA	185	179	23	14
B20H	90	90	125	160	160	NA	70	70	NA	NA	86	86	105	NA	77	166	171	169	NA	168	168	NA	85	83	NA	NA	91	188	193	19	25
B20I	83	80	80	156	151	160	73	71	80	72	72	82	NA	73	NA	166	163	NA	168	156	NA	94	91	NA	NA	83	NA	182	175	21	19
B20J	87	83	87	160	156	153	73	73	66	66	72	66	NA	73	80	162	163	163	154	156	154	96	91	97	NA	83	74	186	172	27	16
B20K	90	83	87	160	165	165	70	82	78	79	66	72	NA	73	77	169	164	164	161	163	165	90	98	92	NA	90	88	184	184	24	21
B21A	80	NA	76	147	NA	165	67	NA	89	79	NA	66	71	NA	71	171	NA	166	158	NA	168	92	NA	100	87	NA	97	NA	NA	NA	NA
B21B	73	73	73	165	156	160	92	83	87	66	54	61	67	71	67	166	169	166	163	163	161	100	115	105	96	92	94	184	179	18	16
B21C	83	94	97	167	NA	172	84	NA	75	66	NA	66	73	NA	80	171	NA	171	168	NA	168	105	NA	105	95	NA	88	NA	NA	NA	NA
B21E	76	76	83	151	160	156	75	84	73	72	61	86	73	73	67	163	165	183	163	163	158	91	104	97	90	90	91	185	182	23	19
B21G	76	76	73	156	160	160	80	84	87	61	61	79	71	73	71	165	165	169	175	165	161	104	104	90	104	92	90	186	179	22	14
B21H	83	87	83	156	160	153	73	73	70	66	79	72	NA	77	77	165	166	169	161	161	161	99	87	97	NA	84	84	186	177	21	16
B21I	83	83	90	156	156	156	73	73	66	79	61	72	NA	80	84	166	163	163	161	158	158	87	102	91	NA	78	74	188	182	27	24
B21J	87	87	83	160	160	156	73	73	73	66	61	66	NA	71	77	163	160	165	161	161	161	97	99	99	NA	90	84	188	177	31	16
B21K	83	80	83	156	156	160	73	76	77	72	72	66	NA	71	84	162	165	169	163	165	161	90	93	103	NA	94	77	188	179	26	14
B22A	97	94	83	167	153	160	70	59	77	79	82	72	84	84	84	164	164	164	NA	163	161	85	82	92	NA	79	77	188	179	28	16
B22B	90	83	87	167	165	165	77	82	78	61	61	66	80	77	80	163	169	165	161	161	158	102	108	99	81	84	78	188	182	22	21
B22C	97	90	87	172	172	174	75	82	87	61	72	66	65	77	77	180	171	178	177	175	175	119	99	112	112	98	98	192	199	24	24
B22E	87	83	87	165	165	165	78	82	78	66	66	72	73	73	77	165	165	169	168	163	168	99	99	97	95	90	91	184	182	22	19
B22F	87	90	87	NA	167	167	NA	77	80	NA	66	82	NA	77	77	NA	169	169	NA	168	168	NA	103	87	NA	91	91	190	193	24	25
B22G	76	73	NA	172	167	NA	96	94	NA	61	61	NA	NA	71	NA	173	173	NA	172	168	NA	112	112	NA	NA	97	NA	182	182	10	14
B22H	73	83	80	172	165	167	99	82	87	61	61	61	NA	71	77	169	171	171	168	168	163	108	110	110	NA	97	86	197	182	28	14
B22I	80	76	80	165	153	160	85	77	80	61	61	72	NA	77	NA	169	162	NA	168	163	NA	108	101	NA	NA	86	NA	185	184	27	21
B22J	87	83	83	142	156	142	55	73	59	66	61	61	77	NA	NA	162	164	162	161	154	156	96	103	101	84	NA	NA	179	172	17	18
B22K	90	NA	83	NA	NA	NA	NA	NA	NA	NA	82	NA	NA	NA	71	NA	165	NA	NA	158	NA	NA	83	NA	NA	NA	NA	182	177	19	19
B23A	97	83	80	156	138	138	59	55	58	99	79	NA	98	NA	NA	160	169	NA	NA	154	NA	61	90	NA	NA	NA	NA	186	172	20	18
B23B	73	76	73	160	165	167	87	89	94	66	61	61	65	84	67	166	169	169	165	165	168	100	108	108	100	81	101	190	186	24	21
B23C	76	76	73	151	151	NA	75	75	NA	61	66	61	65	67	NA	169	164	166	165	168	163	108	98	105	100	101	NA	184	184	24	16
B23D	87	87	80	174	174	165	87	87	85	NA	79	72	NA	NA	73	NA	183	169	NA	177	170	NA	104	97	NA	NA	97	199	196	18	19
B23E	83	73	73	165	165	167	82	92	94	66	61	66	73	71	73	171	171	176	172	170	175	105	110	110	99	99	102	190	186	22	16
B23F	97	83	94	174	NA	NA	77	NA	NA	79	NA	NA	80	NA	NA	162	NA	NA	156	NA	NA	83	NA	NA	76	NA	NA	NA	NA	NA	NA
B23G	83	73	73	165	167	165	82	94	92	66	61	79	NA	65	71	166	166	164	168	NA	163	100	105	85	NA	NA	92	190	184	25	19
B23H	73	80	94	147	156	153	74	76	59	66	61	72	73	73	73	165	166	176	170	163	168	99	105	104	97	90	95	188	177	24	14
B23I	73	76	NA	165	156	NA	92	80	NA	61	66	NA	NA	71	NA	173	171	NA	175	168	NA	112	105	NA	NA	97	NA	NA	189	NA	21
B23K	83	80	83	160	153	160	77	73	77	79	61	61	73	71	71	165	164	166	163	163	161	86	103	105	90	92	90	185	179	24	16
B24A	73	80	76	156	165	160	83	85	84	61	66	61	65	67	65	164	164	162	161	161	158	103	98	101	96	94	93	188	179	26	18
B24B	76	76	80	156	156	153	80	80	73	66	66	61	65	77	80	160	160	162	161	161	161	94	94	101	96	84	81	185	179	26	18
B24C	80	83	76	147	153	NA	67	70	NA	66	79	NA	71	NA	NA	165	NA	NA	158	NA	NA	99	NA	NA	87	NA	NA	NA	NA	NA	NA
B24D	83	76	80	160	156	156	77	80	76	66	61	79	80	80	80	164	164	176	168	161	163	98	103	97	88	81	83	184	177	23	16
B24E	73	76	73	138	147	142	65	71	69	61	72	61	71	NA	NA	169	171	173	168	168	168	108	99	112	97	NA	NA	184	184	15	16
B24F	80	83	80	147	151	153	67	68	73	66	79	82	71	71	80	158	162	164	156	158	163	92	83	82	85	87	83	185	168	25	10
B24H	73	76	80	165	165	165	92	89	85	61	61	61	NA	71	65	166	169	169	163	163	172	105	108	108	NA	92	107	188	179	22	16
B24I	83	76	80	167	167	165	84	91	85	72	61	66	NA	73	80	169	166	166	161	163	165	97	105	100	NA	90	85	186	179	21	16
B24J	80	76	73	165	160	160	85	84	87	66	66	66	NA	71	67	166	165	169	163	165	168	100	99	103	NA	94	101	190	193	28	28
B24K	83	87	73	142	153	142	59	66	69	72	72	66	77	NA	77	171	176	169	168	158	161	99	104	103	91	NA	84	188	177	14	19
B25A	80	76	83	160	165	156	80	89	73	66	61	66	73	71	71	166	164	164	170	163	163	100	103	98	97	92	92	188	182	25	19
B25B	97	104	NA	174	NA	NA	77	NA	NA	110	NA	NA	98	NA	NA	176	NA	NA	168	NA	NA	66	NA	NA	70	NA	NA	NA	NA	NA	NA
B25C	90	83	NA	156	174	NA	66	91	NA	79	86	NA	73	98	NA	171	173	NA	161	161	NA	92	87	NA	88	63	NA	188	182	16	21
B25D	80	83	76	160	153	151	80	70	75	61	66	79	67	77	67	169	166	169	172	165	163	108	100	90	105	88	96	182	179	17	14
B25E	73	73	73	147	151	151	74	78	78	61	54	61	67	71	65	163	160	164	158	158	158	102	106	103	91	87	93	185	175	26	17
B25F	83	83	NA	147	147	NA	64	64	NA	61	66	NA	73	NA	NA	169	169	NA	158	163	NA	108	103	NA	85	NA	NA	190	182	25	19
B25G	76	76	73	165	172	165	89	96	92	61	61	61	NA	73	77	171	169	169	170	168	165	110	108	108	NA	95	88	190	184	24	16
B25H	76	76	80	160	160	160	84	84	80	61	61	61	NA	73	71	169	169	169	168	168	168	108	108	108	NA	95	97	188	182	22	14
B25I	83	76	80	165	165	167	82	89	87	79	61	66	NA	73	67	173	171	169	170	170	170	94	110	103	NA	97	103	199	196	31	26
B25J	76	80	73	156	160	156	80	80	83	79	82	61	NA	71	67	163	164	169	168	163	168	84	82	108	NA	92	101	185	179	23	16
B25K	83	87	83	142	151	142	59	64	59	79	66	79	80	NA	84	169	164	166	161	161	156	90	98	87	81	NA	72	185	175	22	14
B26A	83	83	80	172	172	172	89	89	92	61	66	61	77	77	67	173	171	176	175	170	170	112	105	115	98	93	103	190	184	20	14
B26B	87	NA	NA	NA	NA	NA	NA	NA	NA	86	NA	NA	87	NA	NA	165	NA	NA	165	NA	NA	79	NA	NA	78	NA	NA	NA	NA	NA	NA
B26C	80	76	73	165	167	165	85	91	92	61	61	66	71	67	73	166	169	169	165	168	168	105	108	103	94	101	95	190	189	24	21
B26D	90	80	87	142	142	153	52	62	66	61	66	106	73	NA	NA	162	165	NA	161	161	NA	101	99	NA	88	NA	NA	185	179	24	18
B26E	80	73	73	147	153	142	67	80	69	61	61	61	71	71	NA	176	NA	176	172	170	168	115	NA	115	101	99	NA	192	184	NA	14
B26F	NA	NA	NA	NA	NA	NA	NA	NA	NA	NA	NA	NA	NA	NA	NA	NA	NA	NA	NA	NA	NA	NA	NA	NA	NA	NA	NA	NA	NA	NA	NA
B26G	80	80	80	160	156	151	80	76	71	66	61	72	NA	65	71	164	165	163	161	156	161	98	104	91	NA	91	90	185	172	22	16
B26H	73	80	76	160	160	160	87	80	84	61	61	61	NA	71	71	165	164	164	161	161	161	104	103	103	NA	90	90	190	179	28	18
B26I	87	83	94	165	167	172	78	84	78	NA	72	82	NA	NA	NA	NA	NA	171	NA	NA	NA	NA	NA	89	NA	NA	NA	NA	NA	NA	NA
B26J	90	87	94	172	165	172	82	78	78	79	86	72	NA	84	84	169	165	160	163	163	163	90	79	88	NA	79	79	186	182	22	19
B26K	87	83	80	NA	165	165	NA	82	85	82	79	86	NA	NA	84	176	176	NA	NA	NA	NA	94	97	NA	NA	NA	NA	184	NA	11	NA
B27A	73	76	76	153	160	153	80	84	77	61	61	61	65	71	71	166	169	169	161	161	168	105	108	108	96	90	97	184	177	18	16
B27B	73	73	80	147	142	142	74	69	62	72	61	72	65	NA	NA	165	162	158	156	158	156	93	101	86	91	NA	NA	185	175	27	17
B27C	80	NA	73	NA	NA	NA	NA	NA	NA	NA	NA	NA	NA	NA	NA	NA	NA	NA	NA	NA	NA	NA	NA	NA	NA	NA	NA	NA	NA	NA	NA
B27D	90	76	80	156	142	142	66	66	62	79	61	82	73	NA	NA	169	164	163	156	154	161	90	103	81	83	NA	NA	185	168	25	14
B27E	83	80	80	156	160	160	73	80	80	72	61	61	71	77	NA	165	160	164	161	161	163	93	99	103	90	84	NA	182	184	25	23
B27G	87	76	83	172	172	172	85	96	89	66	72	72	NA	65	71	173	171	169	168	168	170	107	99	97	NA	103	99	190	193	22	25
B27H	87	80	80	151	151	151	64	71	71	79	79	82	NA	71	71	163	160	186	156	156	154	84	81	104	NA	85	83	182	172	23	16
B27I	73	76	73	147	153	142	74	77	69	61	61	61	65	65	NA	162	162	166	163	156	161	101	101	105	98	91	NA	185	170	24	14
B27J	87	83	80	165	160	160	78	77	80	79	66	66	105	NA	80	NA	171	171	NA	163	168	NA	105	105	NA	NA	88	188	179	19	16
B27K	83	76	76	147	138	138	64	62	62	79	61	72	71	NA	NA	160	159	159	161	158	158	81	98	87	90	NA	NA	185	172	27	14
B28A	83	87	83	165	165	165	82	78	82	66	72	66	71	71	77	169	165	165	170	165	170	103	93	99	99	94	93	190	184	27	19
B28B	97	94	NA	NA	172	NA	NA	78	NA	NA	106	NA	NA	94	NA	NA	190	173	NA	NA	NA	NA	84	NA	NA	NA	NA	NA	NA	NA	NA
B28D	90	94	94	NA	174	NA	NA	80	NA	NA	79	92	98	98	NA	178	183	183	177	179	179	NA	104	91	79	81	NA	197	196	16	17
B28E	83	80	83	153	151	153	70	71	70	72	79	66	73	77	77	160	163	160	156	158	161	88	84	94	83	81	84	185	177	26	19
B28F	90	83	101	174	167	NA	84	84	NA	61	61	66	80	73	NA	171	169	NA	163	165	NA	110	108	NA	83	92	NA	182	189	17	24
B28G	80	80	NA	165	165	NA	85	85	NA	66	66	NA	NA	80	NA	166	166	NA	163	163	NA	100	100	NA	NA	83	NA	186	182	21	19
B28H	80	94	83	165	165	165	85	71	82	72	61	61	NA	73	71	165	164	166	163	165	163	93	103	105	NA	92	92	185	184	22	19
B28I	80	76	80	153	153	153	73	77	73	66	61	66	101	73	NA	163	190	186	161	161	170	97	129	120	60	88	NA	NA	177	NA	16
B28K	87	90	90	165	165	165	78	75	75	79	79	79	NA	80	77	169	166	169	168	170	170	90	87	90	NA	90	93	188	193	23	23
B29A	73	80	80	165	172	165	92	92	85	61	61	72	71	77	71	169	178	169	172	175	161	108	117	97	101	98	90	197	196	21	21
B29B	80	83	80	156	156	165	76	73	85	79	61	72	77	71	73	165	164	169	168	165	165	86	103	97	91	94	92	185	179	22	14
B29C	83	83	80	151	165	165	68	82	85	72	61	79	73	67	77	159	164	164	156	161	161	87	103	85	83	94	84	188	177	28	16
B29F	83	83	83	156	160	165	73	77	82	72	79	72	71	84	84	171	166	169	170	168	168	99	87	97	99	84	84	188	189	23	21
B29G	90	83	94	165	167	165	75	84	71	79	86	86	NA	73	80	160	166	165	161	165	163	81	80	79	NA	92	83	186	184	21	19
B29H	83	83	80	165	153	165	82	70	85	61	54	66	NA	67	73	166	163	171	163	158	168	105	109	105	NA	91	95	184	172	25	14
B29J	87	80	80	147	151	142	60	71	62	79	72	79	71	NA	77	166	171	169	163	NA	161	87	99	90	92	NA	84	184	172	16	14
B29K	83	83	97	151	165	165	68	82	68	66	61	72	NA	77	77	162	165	164	168	163	161	96	104	92	NA	86	84	186	179	23	16
B2A	80	76	80	167	151	142	87	75	62	86	61	66	73	71	NA	180	165	173	165	161	156	94	104	107	92	90	NA	182	177	19	16
B2B	80	80	83	156	NA	153	76	NA	70	72	66	61	65	84	71	169	169	164	161	163	163	97	103	103	96	79	92	188	175	21	12
B2C	87	83	NA	160	160	NA	73	77	NA	61	61	NA	65	73	NA	163	164	NA	168	163	NA	102	103	NA	103	90	NA	188	182	26	19
B2D	90	NA	NA	165	NA	NA	75	NA	NA	79	NA	NA	73	NA	NA	169	NA	NA	161	NA	NA	90	NA	NA	88	NA	NA	NA	NA	NA	NA
B2E	87	80	80	167	147	174	80	67	94	89	72	72	77	NA	80	NA	165	176	NA	161	161	NA	93	104	NA	NA	81	188	177	24	16
B2F	83	83	NA	174	174	NA	91	91	NA	103	NA	NA	73	NA	NA	163	NA	NA	161	NA	NA	60	NA	NA	88	NA	NA	NA	NA	NA	NA
B2G	87	83	83	172	172	165	85	89	82	72	72	72	77	77	77	171	176	173	172	168	172	99	104	101	95	91	95	197	182	24	14
B2I	87	83	83	172	165	172	85	82	89	79	61	72	98	73	73	171	169	173	170	168	170	92	108	101	72	95	97	188	196	21	28
B2J	83	87	83	167	167	165	84	80	82	79	72	61	NA	71	80	166	165	169	168	168	175	87	93	108	NA	97	95	190	189	26	21
B2K	87	87	87	156	151	NA	69	64	NA	79	66	79	NA	87	84	165	160	NA	161	163	161	86	94	NA	NA	76	77	184	179	25	16
B30B	73	83	80	165	172	174	92	89	94	61	61	NA	65	80	NA	171	171	NA	168	NA	NA	110	110	NA	103	NA	NA	190	NA	22	NA
B30C	94	NA	NA	165	NA	NA	71	NA	NA	86	106	NA	91	84	NA	166	164	NA	161	156	NA	80	58	NA	70	72	NA	188	175	25	19
B30D	80	80	80	151	151	151	71	71	71	66	61	79	73	71	73	162	158	165	154	154	156	96	97	86	81	83	83	185	170	29	16
B30E	76	80	80	142	138	156	66	58	76	66	66	79	80	NA	84	176	169	171	163	163	168	110	103	92	83	NA	84	188	179	23	16
B30F	80	80	80	165	156	165	85	76	85	66	61	61	71	71	65	169	169	169	NA	172	161	103	108	108	NA	101	96	190	193	24	21
B30G	76	76	94	165	165	165	89	89	71	NA	61	66	NA	71	73	NA	180	164	NA	170	179	NA	119	98	NA	99	106	199	189	22	19
B30H	83	83	87	156	151	151	73	68	64	79	61	61	NA	73	71	160	162	160	156	156	158	81	101	99	NA	83	87	185	172	27	16
B30I	87	83	80	165	160	165	78	77	85	66	61	66	NA	71	73	171	169	165	168	165	161	105	108	99	NA	94	88	188	182	23	17
B30J	80	76	80	142	142	151	62	66	71	66	61	61	73	NA	71	173	173	171	163	163	161	107	112	110	90	NA	90	188	179	18	16
B30K	80	76	83	147	151	138	67	75	55	61	61	66	73	NA	67	178	171	176	161	156	154	117	110	110	88	NA	87	190	168	21	12
B31A	94	94	87	172	160	153	78	66	66	NA	86	79	NA	84	80	NA	162	173	NA	161	158	NA	76	94	NA	77	78	182	177	22	16
B31B	80	76	83	156	174	160	76	98	77	66	61	61	65	71	71	173	171	173	170	168	170	107	110	112	105	97	99	190	179	20	11
B31C	87	87	NA	174	174	NA	87	87	NA	NA	66	NA	NA	80	NA	NA	165	NA	NA	168	NA	NA	99	NA	NA	88	NA	188	184	24	16
B31D	87	NA	NA	172	NA	NA	85	NA	NA	72	NA	NA	77	NA	NA	176	NA	NA	172	NA	NA	104	NA	NA	95	NA	NA	NA	NA	NA	NA
B31E	87	83	83	151	147	153	64	64	70	79	61	72	71	NA	73	158	158	159	156	156	161	79	97	87	85	NA	88	185	175	29	19
B31F	NA	NA	NA	NA	NA	NA	NA	NA	NA	NA	NA	NA	NA	NA	NA	NA	NA	NA	NA	NA	NA	NA	NA	NA	NA	NA	NA	NA	NA	NA	NA
B31G	80	80	76	NA	142	151	NA	62	75	66	61	61	71	NA	71	163	160	164	163	158	165	97	99	103	92	NA	94	185	177	27	19
B31H	83	87	90	167	165	167	84	78	77	72	79	79	NA	87	80	163	165	169	168	172	170	91	86	90	NA	85	90	NA	193	NA	21
B31I	87	73	87	156	165	153	69	92	66	66	72	79	NA	77	77	165	163	165	165	161	158	99	91	86	NA	84	81	185	177	24	16
B31J	83	80	80	160	160	160	77	80	80	66	79	82	NA	80	91	166	160	163	161	161	161	100	81	81	NA	81	70	184	179	25	18
B31K	76	83	76	153	160	160	77	77	84	66	66	72	NA	73	80	166	169	169	165	163	163	100	103	97	NA	90	83	190	184	25	21
B32A	97	83	83	NA	142	142	NA	59	59	NA	61	86	80	NA	NA	NA	166	169	NA	163	161	NA	105	83	NA	NA	NA	189	182	24	19
B32B	83	80	90	167	165	172	84	85	82	66	61	66	71	71	73	169	171	173	172	168	172	103	110	107	101	97	99	190	186	22	18
B32C	83	90	83	153	NA	165	70	NA	82	66	NA	79	73	NA	80	171	NA	176	163	NA	161	105	NA	97	90	NA	81	NA	NA	NA	NA
B32D	83	87	80	172	167	165	89	80	85	66	61	66	77	71	77	169	171	169	163	163	163	103	110	103	86	92	86	190	177	21	14
B32E	73	73	80	147	153	138	74	80	58	79	66	72	77	71	NA	165	162	169	154	154	158	86	96	97	77	83	NA	182	168	22	14
B32F	76	76	NA	160	160	NA	84	84	NA	NA	92	NA	NA	NA	NA	NA	NA	NA	NA	NA	NA	NA	NA	NA	NA	NA	NA	NA	NA	NA	NA
B32G	87	83	90	153	142	156	66	59	66	79	66	79	84	73	87	166	162	176	161	161	168	87	96	97	77	88	81	179	177	21	16
B32H	83	76	80	165	165	156	82	89	76	66	61	61	NA	65	73	165	164	166	163	163	161	99	103	105	NA	98	88	191	182	29	19
B32I	73	80	73	153	156	160	80	76	87	61	61	72	NA	71	71	166	162	160	168	163	163	105	101	88	NA	92	92	188	184	27	21
B32J	90	80	73	165	160	160	75	80	87	61	66	61	NA	65	71	166	165	169	168	163	165	105	99	108	NA	98	94	182	182	20	19
B32K	83	76	83	165	165	165	82	89	82	72	61	82	87	87	84	169	173	171	172	168	168	97	112	89	85	81	84	190	186	18	18
B33B	87	83	87	165	165	167	78	82	80	66	72	79	71	71	71	173	171	169	172	163	163	107	99	90	101	92	92	188	184	20	21
B33C	80	73	73	165	172	165	85	99	92	61	61	61	65	67	65	171	176	173	168	170	170	110	115	112	103	103	105	190	196	18	26
B33D	87	90	94	165	167	165	78	77	71	66	72	82	71	84	77	164	166	166	168	168	165	98	94	84	97	84	88	190	189	25	21
B33E	87	76	80	165	156	160	78	80	80	72	66	66	73	73	77	165	169	169	163	158	161	93	103	103	90	85	84	188	172	21	14
B33F	90	87	94	165	160	165	75	73	71	66	86	86	84	84	NA	163	165	NA	NA	161	NA	97	79	NA	NA	77	NA	188	177	25	16
B33G	80	83	NA	156	153	NA	76	70	NA	66	61	NA	NA	71	NA	163	160	NA	165	158	NA	97	99	NA	NA	87	NA	185	177	26	19
B33H	83	83	80	165	165	160	82	82	80	61	72	61	NA	71	71	163	165	164	168	163	165	102	93	103	NA	92	94	188	179	25	16
B33I	73	80	80	147	142	142	74	62	62	61	61	66	67	67	NA	158	158	158	161	154	154	97	97	92	94	87	NA	186	172	30	18
B33J	108	87	87	174	165	NA	66	78	NA	NA	89	NA	NA	NA	84	NA	183	NA	NA	163	NA	NA	94	NA	NA	NA	NA	NA	182	NA	19
B33K	83	NA	NA	165	NA	NA	82	NA	NA	82	NA	NA	NA	80	NA	178	NA	NA	NA	NA	NA	96	NA	NA	NA	NA	NA	NA	NA	NA	NA
B34A	73	NA	NA	138	NA	NA	65	NA	NA	54	NA	NA	65	NA	NA	165	NA	NA	165	NA	NA	111	NA	NA	100	NA	NA	NA	NA	NA	NA
B34B	80	83	NA	160	153	NA	80	70	NA	66	61	NA	65	71	NA	166	169	NA	165	163	NA	100	108	NA	100	92	NA	184	182	18	19
B34C	90	87	94	165	167	165	75	80	71	79	61	82	73	65	77	166	169	176	163	168	170	87	108	94	90	103	93	182	184	16	16
B34D	76	83	80	156	151	156	80	68	76	61	61	61	73	73	71	162	NA	163	163	158	161	101	NA	102	90	85	90	185	175	24	17
B34E	80	94	80	147	142	153	67	48	73	66	61	82	71	NA	84	160	162	169	163	158	158	94	101	87	92	NA	74	185	175	26	17
B34F	87	76	80	165	160	165	78	84	85	82	66	82	94	84	80	166	NA	166	177	165	165	84	NA	84	83	81	85	182	179	NA	14
B34H	87	80	73	165	153	172	78	73	99	79	66	66	77	71	84	169	160	NA	170	163	NA	90	94	NA	93	92	NA	190	179	31	16
B34I	108	83	83	156	165	167	48	82	84	NA	79	72	101	71	87	NA	180	171	NA	NA	170	NA	101	99	NA	NA	83	190	193	13	25
B34J	94	83	76	160	156	147	66	73	71	79	66	72	80	71	80	160	162	165	161	170	165	81	96	93	81	99	85	182	189	21	19
B3A	73	73	80	142	151	151	69	78	71	79	61	72	67	67	71	173	169	173	158	156	161	94	108	101	91	89	90	188	175	21	19
B3B	73	90	NA	156	165	NA	83	75	NA	79	79	72	84	77	84	166	163	162	158	156	158	87	84	90	74	79	74	188	172	27	16
B3C	NA	NA	NA	NA	NA	NA	NA	NA	NA	NA	NA	61	NA	NA	71	NA	NA	169	NA	NA	165	NA	NA	108	NA	NA	94	NA	NA	NA	NA
B3D	83	80	87	156	153	151	73	73	64	86	61	66	77	71	77	171	163	171	163	158	163	85	102	105	86	87	86	182	177	21	19
B3E	87	80	83	165	165	165	78	85	82	86	66	66	73	71	73	169	165	165	163	163	168	83	99	99	90	92	95	188	184	25	21
B3F	73	80	76	174	172	172	101	92	96	66	61	61	71	71	71	176	173	178	172	172	177	110	112	117	101	101	106	190	193	18	21
B3G	87	83	80	165	165	167	78	82	87	61	61	66	77	73	73	169	169	171	170	168	170	108	108	105	93	95	97	184	182	18	14
B3H	87	87	87	167	172	172	80	85	85	79	66	66	NA	84	77	171	169	171	168	170	168	92	103	105	NA	86	91	190	189	23	19
B3I	83	80	80	160	160	160	77	80	80	66	61	86	NA	73	77	163	164	164	161	161	161	97	103	78	NA	88	84	NA	177	NA	16
B3K	87	NA	NA	172	NA	NA	85	NA	NA	82	NA	NA	NA	NA	NA	199	NA	NA	NA	NA	NA	117	NA	NA	NA	NA	NA	NA	NA	NA	NA
B4B	80	87	101	165	165	NA	85	78	NA	79	NA	72	73	NA	73	173	NA	NA	165	NA	170	94	NA	NA	92	NA	97	NA	NA	NA	NA
B4C	83	76	80	138	142	138	55	66	58	79	72	66	71	NA	NA	171	173	171	154	154	158	92	101	105	83	NA	NA	188	168	16	14
B4D	90	83	90	165	147	151	75	64	61	NA	61	NA	73	NA	NA	NA	166	NA	NA	168	NA	NA	105	NA	NA	NA	NA	182	NA	17	NA
B4E	80	73	73	174	174	167	94	101	94	61	61	61	71	71	65	176	176	176	172	172	172	115	115	115	101	101	107	197	193	23	21
B4F	87	83	NA	174	151	NA	87	68	NA	66	NA	NA	NA	NA	NA	NA	NA	NA	NA	NA	NA	NA	NA	NA	NA	NA	NA	NA	NA	NA	NA
B4G	90	80	73	160	151	151	70	71	78	72	61	61	71	71	71	169	165	166	156	158	NA	97	104	105	85	87	NA	185	172	24	14
B4H	87	87	87	NA	172	160	NA	85	73	82	66	72	NA	91	71	173	178	176	170	177	175	91	112	104	NA	86	104	188	193	11	16
B4J	87	83	NA	NA	172	NA	NA	89	NA	NA	NA	NA	NA	NA	NA	NA	NA	NA	NA	NA	NA	NA	NA	NA	NA	NA	NA	NA	NA	NA	NA
B4K	80	76	80	165	160	167	85	84	87	79	61	66	NA	NA	73	169	162	169	NA	163	161	90	101	103	NA	NA	88	185	175	25	12
B5A	83	94	80	167	167	165	84	73	85	79	79	82	77	80	80	171	178	171	172	168	168	92	99	89	95	88	88	185	184	9	16
B5B	80	80	NA	165	160	NA	85	80	NA	79	86	NA	71	73	NA	160	162	NA	161	158	NA	81	76	NA	90	85	NA	185	175	27	17
B5C	83	80	101	151	153	NA	68	73	NA	61	79	NA	71	73	NA	166	171	NA	158	156	NA	105	92	NA	87	83	NA	190	177	20	21
B5D	80	76	80	147	138	NA	67	62	NA	61	NA	NA	71	NA	NA	169	NA	169	154	NA	156	108	NA	NA	83	NA	NA	NA	NA	NA	NA
B5E	73	73	73	151	142	142	78	69	69	61	61	79	67	NA	NA	169	166	169	165	161	170	108	105	90	98	NA	NA	188	177	24	16
B5F	80	83	83	165	160	156	85	77	73	66	66	79	71	77	77	162	158	162	156	154	163	96	92	83	85	77	86	184	175	28	21
B5H	87	83	87	151	142	142	64	59	55	86	61	72	80	87	NA	164	159	160	172	161	154	78	98	88	92	74	NA	182	177	25	16
B5I	80	80	83	165	156	160	85	76	77	79	61	72	NA	73	77	163	160	162	168	161	172	84	99	90	NA	88	95	185	177	26	16
B5J	97	73	73	172	165	165	75	92	92	NA	66	72	71	NA	80	NA	171	169	NA	163	170	NA	105	97	NA	NA	90	188	177	20	14
B5K	87	83	80	172	165	165	85	82	85	79	61	72	NA	NA	77	183	171	169	NA	163	170	104	110	97	NA	NA	93	188	182	21	19
B6A	73	76	80	156	151	151	83	75	71	61	61	61	71	73	71	169	169	162	161	161	161	108	108	101	90	88	90	190	177	24	16
B6B	80	73	80	153	142	151	73	69	71	61	61	66	71	NA	71	166	162	166	163	161	163	105	101	100	92	NA	92	184	177	24	16
B6F	80	83	80	167	165	165	87	82	85	79	66	79	77	77	80	173	171	171	170	165	168	94	105	92	93	88	88	199	182	31	17
B6G	87	NA	NA	167	NA	NA	80	NA	NA	79	NA	NA	NA	NA	NA	165	NA	NA	NA	NA	NA	86	NA	NA	NA	NA	NA	NA	NA	NA	NA
B6H	80	76	76	160	165	151	80	89	75	61	61	61	NA	71	71	169	169	169	165	168	165	108	108	108	NA	97	94	192	184	26	16
B6J	83	83	NA	160	153	NA	77	70	NA	79	72	NA	NA	73	NA	163	162	NA	161	158	NA	84	90	NA	NA	85	NA	185	172	27	14
B6K	80	80	83	165	160	160	85	80	77	NA	61	66	NA	NA	73	NA	164	160	NA	161	163	NA	103	94	NA	NA	90	185	177	23	16
B7I	83	83	80	165	165	167	82	82	87	72	72	66	NA	73	77	166	169	169	168	168	168	94	97	103	NA	95	91	NA	189	NA	21
B7C	83	83	80	151	172	156	68	89	76	66	61	61	77	80	77	176	178	176	163	168	168	110	117	115	86	88	91	193	179	16	11
B7D	80	NA	83	165	NA	160	85	NA	77	66	NA	72	71	NA	73	173	NA	173	168	NA	170	107	NA	101	97	NA	97	NA	NA	NA	NA
B7E	76	76	73	165	147	156	89	71	83	66	61	61	71	NA	71	169	171	173	168	163	168	103	110	112	97	NA	97	198	179	30	16
B7F	83	83	80	172	167	165	89	84	85	66	72	72	NA	94	84	169	169	169	NA	170	163	103	97	97	NA	76	79	199	186	33	16
B7G	87	83	83	151	147	147	64	64	64	72	66	72	73	NA	NA	160	159	162	156	154	154	88	93	90	83	NA	NA	182	168	23	14
B7H	97	83	NA	NA	151	NA	NA	68	NA	NA	66	NA	98	NA	NA	NA	169	169	NA	NA	161	NA	103	NA	NA	NA	NA	190	NA	23	NA
B7J	83	76	76	160	160	156	77	84	80	72	66	72	NA	73	80	166	164	163	158	165	163	94	98	91	NA	92	83	182	179	20	14
B8A	83	83	76	156	151	172	73	68	96	79	61	79	77	80	77	171	173	173	170	163	158	92	112	94	93	83	81	186	177	14	14
B8B	83	80	83	165	160	165	82	80	82	66	61	72	73	71	73	169	166	169	168	161	165	103	105	97	95	90	92	192	182	28	21
B8C	80	76	80	165	160	165	85	84	85	61	61	61	77	67	73	166	166	169	163	163	163	105	105	108	86	96	90	185	175	20	12
B8E	90	76	87	160	156	160	70	80	73	66	66	72	77	84	71	164	164	164	161	161	161	98	98	92	84	77	90	186	177	24	16
B8F	73	80	80	172	167	167	99	87	87	66	61	66	73	71	71	173	169	173	170	170	170	107	108	107	97	99	99	190	193	24	23
B8G	80	80	73	160	160	151	80	80	78	72	61	61	73	73	71	169	166	169	168	163	168	97	105	108	95	90	97	185	179	21	16
B8H	83	76	80	172	172	172	89	96	92	72	61	72	NA	73	77	173	169	171	175	172	168	101	108	99	NA	99	91	190	196	23	24
B8I	83	87	80	147	153	147	64	66	67	66	72	79	77	71	NA	166	169	169	163	161	161	100	97	90	86	90	NA	NA	182	NA	21
B8J	80	83	83	160	156	156	80	73	73	79	66	72	NA	73	80	169	166	164	NA	165	163	90	100	92	NA	92	83	189	179	24	14
B8K	80	76	83	153	147	160	73	71	77	96	66	72	77	NA	77	NA	169	169	NA	165	163	NA	103	97	NA	NA	86	188	182	21	17
B9A	83	83	76	165	165	167	82	82	91	66	86	79	80	84	NA	165	165	164	170	168	170	99	79	85	90	84	NA	182	184	20	16
B9B	83	83	83	160	165	165	77	82	82	66	61	79	77	73	84	166	163	166	170	165	168	100	102	87	93	92	84	185	179	24	14
B9C	80	76	87	167	165	167	87	89	80	61	61	79	77	71	77	173	169	171	170	165	168	112	108	92	93	94	91	188	193	22	28
B9D	83	80	80	172	174	172	89	94	92	66	61	61	77	71	80	178	176	178	172	172	170	112	115	117	95	101	90	186	189	13	17
B9E	87	83	94	156	160	156	69	77	62	66	86	79	80	73	84	169	169	166	165	158	168	103	83	87	85	85	84	186	182	20	24
B9F	76	80	80	156	160	165	80	80	85	72	86	82	80	71	73	169	165	166	163	158	161	97	79	84	83	87	88	188	177	25	19
B9G	97	90	90	160	153	153	63	63	63	99	72	86	98	98	91	166	158	162	161	158	156	67	86	76	63	60	65	NA	179	NA	21
B9H	76	76	80	156	151	156	80	75	76	61	61	82	NA	67	67	165	162	169	161	165	161	104	101	87	NA	98	94	182	179	21	14
B9I	87	83	76	167	167	165	80	84	89	66	61	61	NA	73	71	169	169	166	168	168	168	103	108	105	NA	95	97	184	186	18	18
B9J	104	90	90	165	165	172	61	75	82	79	66	82	84	84	91	169	166	169	168	161	161	90	100	87	84	77	70	184	177	19	16
B9K	83	73	83	165	165	167	82	92	84	61	61	72	71	NA	71	164	165	166	168	163	168	103	104	94	97	NA	97	185	177	22	14
Phenotype annotation: ordinal emergence date (Em), ordinal heading date (Hd), days to heading (Hd-Em), ordinal anthesis date (An) and days to anthesis (An-Hd).
Qi P, Pendergast TH, Johnson A, Bahri BA, Choi S, Missaoui A, Devos KM. 2021. Quantitative trait locus mapping combined with variant and transcriptome analyses identifies a cluster of gene candidates underlying the variation in leaf wax between upland and lowland switchgrass ecotypes. Theoretical and Applied Genetics 134, 1957–1975.
