# Supplementary material for: A single amino acid change led to structural and functional differentiation of PvHd1 to control flowering in switchgrass
Source: J Exp Bot. 2023 Jul 4;74(18):5532–46. doi: 10.1093/jxb/erad255 (PMC10540729; doi:10.1093/jxb/erad255)
Supplement: erad255_suppl_Supplementary_Tables_S5 [file erad255_suppl_supplementary_tables_s5.xlsx]

## Sheet: Table S5
Supplementary Table S5. Flowering time of PvHd1 allele-overexpressing T2 plants in CO-null Ler, Ler and CS175 (CO-null)
Plant	Arabidopsis line	Batch	Germination date	Bolting date	PvHd1	DaysToFlowering
AP13_T1_1_10	AP13_T1_1	1	2021-06-23	2021-08-02	Present	40
AP13_T1_1_11	AP13_T1_1	1	2021-06-23	2021-07-28	Present	35
AP13_T1_1_12	AP13_T1_1	1	2021-06-23	2021-07-23	Present	30
AP13_T1_1_13	AP13_T1_1	1	2021-06-23	2021-07-24	Present	31
AP13_T1_1_14	AP13_T1_1	1	2021-06-23	2021-07-23	Present	30
AP13_T1_1_16	AP13_T1_1	1	2021-06-23	2021-08-05	Present	43
AP13_T1_1_17	AP13_T1_1	1	2021-06-23	2021-07-27	Present	34
AP13_T1_1_18	AP13_T1_1	1	2021-06-23	2021-08-02	Present	40
AP13_T1_1_2	AP13_T1_1	1	2021-06-23	2021-07-26	Present	33
AP13_T1_1_20	AP13_T1_1	1	2021-06-23	2021-07-26	Present	33
AP13_T1_1_21	AP13_T1_1	1	2021-06-23	2021-08-06	Present	44
AP13_T1_1_22	AP13_T1_1	1	2021-06-23	2021-07-26	Present	33
AP13_T1_1_23	AP13_T1_1	1	2021-06-23	2021-07-30	Present	37
AP13_T1_1_24	AP13_T1_1	1	2021-06-23	2021-07-28	Present	35
AP13_T1_1_3	AP13_T1_1	1	2021-06-23	2021-08-02	Present	40
AP13_T1_1_4	AP13_T1_1	1	2021-06-23	2021-07-27	Present	34
AP13_T1_1_5	AP13_T1_1	1	2021-06-23	2021-08-02	Present	40
AP13_T1_1_6	AP13_T1_1	1	2021-06-23	2021-07-22	Present	29
AP13_T1_1_7	AP13_T1_1	1	2021-06-23	2021-08-02	Present	40
AP13_T1_1_8	AP13_T1_1	1	2021-06-23	2021-07-31	Present	38
AP13_T1_1_9	AP13_T1_1	1	2021-06-23	2021-08-06	Present	44
AP13_T1_1_5	AP13_T1_1	2	2021-09-17	2021-10-19	Present	32
AP13_T1_1_8	AP13_T1_1	2	2021-09-17	2021-10-19	Present	32
AP13_T1_1_10	AP13_T1_1	2	2021-09-17	2021-10-19	Present	32
AP13_T1_1_11	AP13_T1_1	2	2021-09-17	2021-10-19	Present	32
AP13_T1_1_12	AP13_T1_1	2	2021-09-17	2021-10-19	Present	32
AP13_T1_1_6	AP13_T1_1	2	2021-09-17	2021-10-22	Present	35
AP13_T1_1_2	AP13_T1_1	2	2021-09-17	2021-10-23	Present	36
AP13_T1_1_7	AP13_T1_1	2	2021-09-17	2021-10-23	Present	36
AP13_T1_1_3	AP13_T1_1	2	2021-09-17	2021-10-25	Present	38
AP13_T1_1_4	AP13_T1_1	2	2021-09-17	2021-10-25	Present	38
AP13_T1_1_1	AP13_T1_1	1	2021-06-23	2021-08-05	Absent	43
AP13_T1_1_15	AP13_T1_1	1	2021-06-23	2021-07-30	Absent	37
AP13_T1_1_19	AP13_T1_1	1	2021-06-23	2021-08-02	Absent	40
AP13_T1_1_9	AP13_T1_1	2	2021-09-17	2021-10-19	Absent	32
AP13_T1_1_1	AP13_T1_1	2	2021-09-17	2021-10-26	Absent	39
AP13_T1_3_B	AP13_T1_3	1	2021-06-23	2021-07-18	Present	25
AP13_T1_3_22	AP13_T1_3	1	2021-06-23	2021-07-20	Present	27
AP13_T1_3_10	AP13_T1_3	1	2021-06-23	2021-07-21	Present	28
AP13_T1_3_13	AP13_T1_3	1	2021-06-23	2021-07-21	Present	28
AP13_T1_3_14	AP13_T1_3	1	2021-06-23	2021-07-21	Present	28
AP13_T1_3_21	AP13_T1_3	1	2021-06-23	2021-07-21	Present	28
AP13_T1_3_7	AP13_T1_3	1	2021-06-23	2021-07-21	Present	28
AP13_T1_3_11	AP13_T1_3	1	2021-06-23	2021-07-22	Present	29
AP13_T1_3_15	AP13_T1_3	1	2021-06-23	2021-07-22	Present	29
AP13_T1_3_18	AP13_T1_3	1	2021-06-23	2021-07-22	Present	29
AP13_T1_3_1	AP13_T1_3	1	2021-06-23	2021-07-23	Present	30
AP13_T1_3_2	AP13_T1_3	1	2021-06-23	2021-07-23	Present	30
AP13_T1_3_20	AP13_T1_3	1	2021-06-23	2021-07-23	Present	30
AP13_T1_3_4	AP13_T1_3	1	2021-06-23	2021-07-23	Present	30
AP13_T1_3_16	AP13_T1_3	1	2021-06-23	2021-07-24	Present	31
AP13_T1_3_23	AP13_T1_3	1	2021-06-23	2021-07-24	Present	31
AP13_T1_3_5	AP13_T1_3	1	2021-06-23	2021-07-24	Present	31
AP13_T1_3_19	AP13_T1_3	1	2021-06-23	2021-07-26	Present	33
AP13_T1_3_9	AP13_T1_3	1	2021-06-23	2021-07-27	Present	34
AP13_T1_3_12	AP13_T1_3	1	2021-06-23	2021-07-30	Present	37
AP13_T1_3_17	AP13_T1_3	1	2021-06-23	2021-07-30	Present	37
AP13_T1_3_24	AP13_T1_3	1	2021-06-23	2021-07-30	Present	37
AP13_T1_3_3	AP13_T1_3	1	2021-06-23	2021-08-02	Present	40
AP13_T1_3_8	AP13_T1_3	1	2021-06-23	2021-08-02	Present	40
AP13_T1_3_6	AP13_T1_3	1	2021-06-23	2021-07-30	Absent	37
AP13_T1_5_1	AP13_T1_5	1	2021-06-23	2021-07-28	Present	35
AP13_T1_5_10	AP13_T1_5	1	2021-06-23	2021-07-30	Present	37
AP13_T1_5_11	AP13_T1_5	1	2021-06-23	2021-07-27	Present	34
AP13_T1_5_12	AP13_T1_5	1	2021-06-23	2021-07-24	Present	31
AP13_T1_5_13	AP13_T1_5	1	2021-06-23	2021-07-28	Present	35
AP13_T1_5_15	AP13_T1_5	1	2021-06-23	2021-08-02	Present	40
AP13_T1_5_16	AP13_T1_5	1	2021-06-23	2021-08-02	Present	40
AP13_T1_5_17	AP13_T1_5	1	2021-06-23	2021-07-29	Present	36
AP13_T1_5_18	AP13_T1_5	1	2021-06-23	2021-08-05	Present	43
AP13_T1_5_2	AP13_T1_5	1	2021-06-23	2021-07-31	Present	38
AP13_T1_5_3	AP13_T1_5	1	2021-06-23	2021-07-28	Present	35
AP13_T1_5_6	AP13_T1_5	1	2021-06-23	2021-07-27	Present	34
AP13_T1_5_7	AP13_T1_5	1	2021-06-23	2021-07-27	Present	34
AP13_T1_5_8	AP13_T1_5	1	2021-06-23	2021-07-30	Present	37
AP13_T1_5_14	AP13_T1_5	1	2021-06-23	2021-07-26	Absent	33
AP13_T1_5_4	AP13_T1_5	1	2021-06-23	2021-07-28	Absent	35
AP13_T1_5_5	AP13_T1_5	1	2021-06-23	2021-07-29	Absent	36
AP13_T1_5_9	AP13_T1_5	1	2021-06-23	2021-08-02	Absent	40
AP13_T1_6_10	AP13_T1_6	1	2021-06-23	2021-07-23	Present	30
AP13_T1_6_13	AP13_T1_6	1	2021-06-23	2021-07-22	Present	29
AP13_T1_6_14	AP13_T1_6	1	2021-06-23	2021-07-22	Present	29
AP13_T1_6_11	AP13_T1_6	1	2021-06-23	2021-07-21	Present	28
AP13_T1_6_2	AP13_T1_6	1	2021-06-23	2021-07-21	Present	28
AP13_T1_6_4	AP13_T1_6	1	2021-06-23	2021-07-21	Present	28
AP13_T1_6_6	AP13_T1_6	1	2021-06-23	2021-07-21	Present	28
AP13_T1_6_8	AP13_T1_6	1	2021-06-23	2021-07-21	Present	28
AP13_T1_6_12	AP13_T1_6	1	2021-06-23	2021-07-20	Present	27
AP13_T1_6_7	AP13_T1_6	1	2021-06-23	2021-07-20	Present	27
AP13_T1_6_1	AP13_T1_6	2	2021-09-17	2021-10-11	Present	24
AP13_T1_6_4	AP13_T1_6	2	2021-09-17	2021-10-12	Present	25
AP13_T1_6_5	AP13_T1_6	2	2021-09-17	2021-10-14	Present	27
AP13_T1_6_6	AP13_T1_6	2	2021-09-17	2021-10-11	Present	24
AP13_T1_6_9	AP13_T1_6	2	2021-09-17	2021-10-13	Present	26
AP13_T1_6_10	AP13_T1_6	2	2021-09-17	2021-10-18	Present	31
AP13_T1_6_11	AP13_T1_6	2	2021-09-17	2021-10-10	Present	23
AP13_T1_6_12	AP13_T1_6	2	2021-09-17	2021-10-10	Present	23
AP13_T1_6_9	AP13_T1_6	1	2021-06-23	2021-08-04	Absent	42
AP13_T1_6_5	AP13_T1_6	1	2021-06-23	2021-08-02	Absent	40
AP13_T1_6_1	AP13_T1_6	1	2021-06-23	2021-07-30	Absent	37
AP13_T1_6_2	AP13_T1_6	2	2021-09-17	2021-10-23	Absent	36
AP13_T1_6_3	AP13_T1_6	2	2021-09-17	2021-10-23	Absent	36
AP13_T1_6_8	AP13_T1_6	2	2021-09-17	2021-10-19	Absent	32
AP13_T1_8_1	AP13_T1_8	1	2021-06-23	2021-07-31	Present	38
AP13_T1_8_11	AP13_T1_8	1	2021-06-23	2021-07-30	Present	37
AP13_T1_8_13	AP13_T1_8	1	2021-06-23	2021-07-30	Present	37
AP13_T1_8_14	AP13_T1_8	1	2021-06-23	2021-07-19	Present	26
AP13_T1_8_15	AP13_T1_8	1	2021-06-23	2021-08-02	Present	40
AP13_T1_8_17	AP13_T1_8	1	2021-06-23	2021-07-24	Present	31
AP13_T1_8_18	AP13_T1_8	1	2021-06-23	2021-08-03	Present	41
AP13_T1_8_19	AP13_T1_8	1	2021-06-23	2021-08-02	Present	40
AP13_T1_8_2	AP13_T1_8	1	2021-06-23	2021-07-21	Present	28
AP13_T1_8_20	AP13_T1_8	1	2021-06-23	2021-08-05	Present	43
AP13_T1_8_3	AP13_T1_8	1	2021-06-23	2021-07-21	Present	28
AP13_T1_8_4	AP13_T1_8	1	2021-06-23	2021-07-31	Present	38
AP13_T1_8_5	AP13_T1_8	1	2021-06-23	2021-07-31	Present	38
AP13_T1_8_6	AP13_T1_8	1	2021-06-23	2021-07-26	Present	33
AP13_T1_8_7	AP13_T1_8	1	2021-06-23	2021-07-27	Present	34
AP13_T1_8_8	AP13_T1_8	1	2021-06-23	2021-07-21	Present	28
AP13_T1_8_9	AP13_T1_8	1	2021-06-23	2021-07-27	Present	34
AP13_T1_8_3	AP13_T1_8	2	2021-09-17	2021-10-23	Present	36
AP13_T1_8_4	AP13_T1_8	2	2021-09-17	2021-10-23	Present	36
AP13_T1_8_5	AP13_T1_8	2	2021-09-17	2021-10-20	Present	33
AP13_T1_8_6	AP13_T1_8	2	2021-09-17	2021-10-18	Present	31
AP13_T1_8_7	AP13_T1_8	2	2021-09-17	2021-10-18	Present	31
AP13_T1_8_8	AP13_T1_8	2	2021-09-17	2021-10-18	Present	31
AP13_T1_8_10	AP13_T1_8	2	2021-09-17	2021-10-12	Present	25
AP13_T1_8_11	AP13_T1_8	2	2021-09-17	2021-10-19	Present	32
AP13_T1_8_12	AP13_T1_8	2	2021-09-17	2021-10-25	Present	38
AP13_T1_8_10	AP13_T1_8	1	2021-06-23	2021-08-02	Absent	40
AP13_T1_8_12	AP13_T1_8	1	2021-06-23	2021-07-31	Absent	38
AP13_T1_8_16	AP13_T1_8	1	2021-06-23	2021-07-30	Absent	37
AP13_T1_8_1	AP13_T1_8	2	2021-09-17	2021-10-25	Absent	38
AP13_T1_8_2	AP13_T1_8	2	2021-09-17	2021-10-22	Absent	35
CS175_1	CS175	1	2021-06-23	2021-07-29	Absent	36
CS175_2	CS175	1	2021-06-23	2021-07-31	Absent	38
CS175_3	CS175	1	2021-06-23	2021-08-06	Absent	44
CS175_1	CS175	2	2021-09-22	2021-10-25	Absent	33
CS175_2	CS175	2	2021-09-22	2021-10-26	Absent	34
CS175_3	CS175	2	2021-09-22	2021-10-30	Absent	38
CS175_4	CS175	2	2021-09-22	2021-11-01	Absent	40
CS175_5	CS175	2	2021-09-22	2021-11-01	Absent	40
Ler1	Ler	1	2021-06-23	2021-07-12	CONSTANS present	19
Ler2	Ler	1	2021-06-23	2021-07-12	CONSTANS present	19
Ler3	Ler	1	2021-06-23	2021-07-12	CONSTANS present	19
Ler4	Ler	1	2021-06-23	2021-07-12	CONSTANS present	19
Ler5	Ler	1	2021-06-23	2021-07-15	CONSTANS present	22
Ler6	Ler	1	2021-06-23	2021-07-15	CONSTANS present	22
Ler7	Ler	1	2021-06-23	2021-07-15	CONSTANS present	22
Ler1	Ler	2	2021-09-20	2021-10-07	CONSTANS present	17
Ler2	Ler	2	2021-09-20	2021-10-07	CONSTANS present	17
Ler3	Ler	2	2021-09-20	2021-10-08	CONSTANS present	18
Ler4	Ler	2	2021-09-20	2021-10-09	CONSTANS present	19
Ler5	Ler	2	2021-09-20	2021-10-09	CONSTANS present	19
Ler6	Ler	2	2021-09-20	2021-10-11	CONSTANS present	21
Su_T1_1_1	Su_T1_1	1	2021-06-23	2021-07-13	Present	20
Su_T1_1_10	Su_T1_1	1	2021-06-23	2021-07-15	Present	22
Su_T1_1_11	Su_T1_1	1	2021-06-23	2021-07-15	Present	22
Su_T1_1_12	Su_T1_1	1	2021-06-23	2021-07-16	Present	23
Su_T1_1_14	Su_T1_1	1	2021-06-23	2021-07-15	Present	22
Su_T1_1_15	Su_T1_1	1	2021-06-23	2021-07-15	Present	22
Su_T1_1_16	Su_T1_1	1	2021-06-23	2021-07-16	Present	23
Su_T1_1_17	Su_T1_1	1	2021-06-23	2021-07-13	Present	20
Su_T1_1_18	Su_T1_1	1	2021-06-23	2021-07-16	Present	23
Su_T1_1_19	Su_T1_1	1	2021-06-23	2021-07-12	Present	19
Su_T1_1_2	Su_T1_1	1	2021-06-23	2021-07-13	Present	20
Su_T1_1_20	Su_T1_1	1	2021-06-23	2021-07-15	Present	22
Su_T1_1_21	Su_T1_1	1	2021-06-23	2021-07-15	Present	22
Su_T1_1_22	Su_T1_1	1	2021-06-23	2021-07-15	Present	22
Su_T1_1_23	Su_T1_1	1	2021-06-23	2021-07-15	Present	22
Su_T1_1_24	Su_T1_1	1	2021-06-23	2021-07-13	Present	20
Su_T1_1_3	Su_T1_1	1	2021-06-23	2021-07-15	Present	22
Su_T1_1_4	Su_T1_1	1	2021-06-23	2021-07-12	Present	19
Su_T1_1_5	Su_T1_1	1	2021-06-23	2021-07-16	Present	23
Su_T1_1_7	Su_T1_1	1	2021-06-23	2021-07-15	Present	22
Su_T1_1_8	Su_T1_1	1	2021-06-23	2021-07-15	Present	22
Su_T1_1_1	Su_T1_1	2	2021-09-17	2021-10-06	Present	19
Su_T1_1_3	Su_T1_1	2	2021-09-17	2021-10-06	Present	19
Su_T1_1_4	Su_T1_1	2	2021-09-17	2021-10-04	Present	17
Su_T1_1_5	Su_T1_1	2	2021-09-17	2021-10-08	Present	21
Su_T1_1_7	Su_T1_1	2	2021-09-17	2021-10-06	Present	19
Su_T1_1_8	Su_T1_1	2	2021-09-17	2021-10-06	Present	19
Su_T1_1_10	Su_T1_1	2	2021-09-17	2021-10-04	Present	17
Su_T1_1_11	Su_T1_1	2	2021-09-17	2021-10-08	Present	21
Su_T1_13	Su_T1_1	1	2021-06-23	2021-07-31	Absent	38
Su_T1_6	Su_T1_1	1	2021-06-23	2021-07-29	Absent	36
Su_T1_9	Su_T1_1	1	2021-06-23	2021-07-30	Absent	37
Su_T1_1_2	Su_T1_1	2	2021-09-17	2021-10-18	Absent	31
Su_T1_1_6	Su_T1_1	2	2021-09-17	2021-10-19	Absent	32
Su_T1_1_12	Su_T1_1	2	2021-09-17	2021-10-19	Absent	32
Su_T1_1_13	Su_T1_1	2	2021-09-17	2021-10-22	Absent	35
Su_T1_3_3	Su_T1_3	2	2021-09-17	2021-10-04	Present	17
Su_T1_3_4	Su_T1_3	2	2021-09-17	2021-10-06	Present	19
Su_T1_3_5	Su_T1_3	2	2021-09-17	2021-10-08	Present	21
Su_T1_3_7	Su_T1_3	2	2021-09-17	2021-10-08	Present	21
Su_T1_3_8	Su_T1_3	2	2021-09-17	2021-10-08	Present	21
Su_T1_3_9	Su_T1_3	2	2021-09-17	2021-10-06	Present	19
Su_T1_3_12	Su_T1_3	2	2021-09-17	2021-10-06	Present	19
Su_T1_3_13	Su_T1_3	2	2021-09-17	2021-10-06	Present	19
Su_T1_3_14	Su_T1_3	2	2021-09-17	2021-10-08	Present	21
Su_T1_3_15	Su_T1_3	2	2021-09-17	2021-10-06	Present	19
Su_T1_3_16	Su_T1_3	2	2021-09-17	2021-10-04	Present	17
Su_T1_3_17	Su_T1_3	2	2021-09-17	2021-10-05	Present	18
Su_T1_3_18	Su_T1_3	2	2021-09-17	2021-10-06	Present	19
Su_T1_3_6	Su_T1_3	2	2021-09-17	2021-10-18	Absent	31
Su_T1_3_10	Su_T1_3	2	2021-09-17	2021-10-19	Absent	32
Su_T1_3_11	Su_T1_3	2	2021-09-17	2021-10-18	Absent	31
