# Supplementary material for: A single amino acid change led to structural and functional differentiation of PvHd1 to control flowering in switchgrass
Source: J Exp Bot. 2023 Jul 4;74(18):5532–46. doi: 10.1093/jxb/erad255 (PMC10540729; doi:10.1093/jxb/erad255)
Supplement: erad255_suppl_Supplementary_Tables_S7 [file erad255_suppl_supplementary_tables_s7.xlsx]

## Sheet: Table S7
Supplementary Table S7. Cq values measured in PvHd1-overexpressing T2 transgenic plants in CO-null Ler plants.
				tech1	tech2	tech3	tech1	tech2	tech3			tech1	tech2	tech3
Fluor	Target	Sample	Batch	Cq	Cq	Cq	dCq	dCq	dCq	std_dCq		dCq	dCq	dCq	std_dCq
SYBR	Actin2	AP13_T1_1-12	1	21.1149	21.6134	20.8197	6.52198	6.62714	6.86689	0.176778		6.52198	6.62714	6.86689	0.176778
SYBR	Actin2	AP13_T1_1-14	1	25.0667	25.451	24.7084	-1.41981	-1.47475	-1.41088	0.0345884		-1.41981	-1.47475	-1.41088	0.0345884
SYBR	Actin2	AP13_T1_1-16	1	20.409	20.8593	20.1583	9.1839	9.50515	9.88012	0.348455		9.1839	9.50515	9.88012	0.348455
SYBR	Actin2	AP13_T1_1-21	1	20.8038	21.2323	20.52	7.00917	8.04585	7.57588	0.519093		7.00917	8.04585	7.57588	0.519093
SYBR	Actin2	AP13_T1_1-6	1	21.4395	22.0154	21.262	0.750935	0.713471	0.92689	0.113953		0.750935	0.713471	0.92689	0.113953
SYBR	Actin2	AP13_T1_1-9	1	23.8896	24.3456	23.7923	4.20502	4.49965	4.19279	0.173739		4.20502	4.49965	4.19279	0.173739
SYBR	Actin2	AP13_T1_3-12	1	20.8981	21.2447	20.6854	-1.00648	-0.636006	-0.722945	0.193737		-1.00648	-0.636006	-0.722945	0.193737
SYBR	Actin2	AP13_T1_3-13	1	19.0616	20.5013	19.1966	2.06119		2.82186	0.537875		2.06119	4.7856	2.82186	1.40578
SYBR	Actin2	AP13_T1_3-22	1	21.1966	21.6387	21.0606	-2.4445	-2.57176	-2.4409	0.0745346		-2.4445	-2.57176	-2.4409	0.0745346
SYBR	Actin2	AP13_T1_3-3	1	21.2602	21.8456	20.9881	3.45173	3.56542	3.71326	0.13114		3.45173	3.56542	3.71326	0.13114
SYBR	Actin2	AP13_T1_3-7	1	22.9612	23.4642	22.5493	-4.06863	-4.16378	-3.95184	0.106155		-4.06863	-4.16378	-3.95184	0.106155
SYBR	Actin2	AP13_T1_3-8	1	20.868	21.2864	20.5091	11.1822	11.479	11.1596	0.178256		11.1822	11.479	11.1596	0.178256
SYBR	Actin2	AP13_T1_3-B	1	22.5113	22.8805	22.1781	-4.13885	-4.46122	-4.10523	0.196546		-4.13885	-4.46122	-4.10523	0.196546
SYBR	Actin2	AP13_T1_5-12	1	21.8074	22.3889	21.5606	1.78315	2.0861	1.92616	0.151551		1.78315	2.0861	1.92616	0.151551
SYBR	Actin2	AP13_T1_5-15	1	21.077	21.466	21.0029	2.37761	2.51804	2.16518	0.177651		2.37761	2.51804	2.16518	0.177651
SYBR	Actin2	AP13_T1_5-18	1	20.2532	20.782	20.0735	-0.39425	-0.263109	-0.312206	0.0662567		-0.39425	-0.263109	-0.312206	0.0662567
SYBR	Actin2	AP13_T1_5-7	1	20.3928	20.9118	20.1244	3.07041	3.10365	3.49408	0.235597		3.07041	3.10365	3.49408	0.235597
SYBR	Actin2	AP13_T1_8-14	1	21.334	22.0747	21.1939	-2.96523	-3.14182	-2.91957	0.117375		-2.96523	-3.14182	-2.91957	0.117375
SYBR	Actin2	AP13_T1_8-15	1	20.3747	20.8154	20.1955	0.776204	1.78261	1.26197	0.503304		0.776204	1.78261	1.26197	0.503304
SYBR	Actin2	AP13_T1_8-18	1	20.4175	20.9172	20.3087	1.23939	1.66067	1.30524	0.226621		1.23939	1.66067	1.30524	0.226621
SYBR	Actin2	AP13_T1_8-20	1	22.2058	22.8065	22.0816	-1.69566	-0.0556424	-0.957996	0.821385		-1.69566	-0.0556424	-0.957996	0.821385
SYBR	Actin2	AP13_T1_8-3	1	20.208	20.7446	20.1221	-2.09926		-1.97923	0.0848705		-2.09926	3.63697	-1.97923	3.27771
SYBR	Actin2	AP13_T1_8-8	1	22.2265	22.6782	22.0282	-2.707	-2.38951	-2.43399	0.171906		-2.707	-2.38951	-2.43399	0.171906
SYBR	Actin2	Su_T1_1-18	1	21.6825	22.172	21.0678		10.5321	10.2642	0.189413		5.08151	10.5321	10.2642	3.07249
SYBR	Actin2	Su_T1_1-4	1	19.9826	22.3425	20.8203	-0.265153		-0.035126	0.162654		-0.265153	1.3124	-0.035126	0.852196
SYBR	Actin2	Su_T1_1-8	1	20.4932	22.0501	20.8767		1.87228	1.90428	0.022628		0.641382	1.87228	1.90428	0.720075
SYBR	PvHd1	AP13_T1_1-12	1	27.6369	28.2406	27.6866
SYBR	PvHd1	AP13_T1_1-14	1	23.6469	23.9763	23.2976
SYBR	PvHd1	AP13_T1_1-16	1	29.5929	30.3644	30.0384
SYBR	PvHd1	AP13_T1_1-21	1	27.813	29.2781	28.0959
SYBR	PvHd1	AP13_T1_1-6	1	22.1904	22.7289	22.1889
SYBR	PvHd1	AP13_T1_1-9	1	28.0946	28.8453	27.9851
SYBR	PvHd1	AP13_T1_3-12	1	19.8916	20.6087	19.9624
SYBR	PvHd1	AP13_T1_3-13	1	21.1228	25.2869	22.0184
SYBR	PvHd1	AP13_T1_3-22	1	18.7521	19.0669	18.6197
SYBR	PvHd1	AP13_T1_3-3	1	24.712	25.411	24.7014
SYBR	PvHd1	AP13_T1_3-7	1	18.8926	19.3005	18.5975
SYBR	PvHd1	AP13_T1_3-8	1	32.0502	32.7654	31.6687
SYBR	PvHd1	AP13_T1_3-B	1	18.3724	18.4193	18.0729
SYBR	PvHd1	AP13_T1_5-12	1	23.5905	24.475	23.4867
SYBR	PvHd1	AP13_T1_5-15	1	23.4546	23.9841	23.1681
SYBR	PvHd1	AP13_T1_5-18	1	19.8589	20.5189	19.7613
SYBR	PvHd1	AP13_T1_5-7	1	23.4632	24.0155	23.6185
SYBR	PvHd1	AP13_T1_8-14	1	18.3687	18.9329	18.2744
SYBR	PvHd1	AP13_T1_8-15	1	21.1509	22.598	21.4574
SYBR	PvHd1	AP13_T1_8-18	1	21.6568	22.5779	21.614
SYBR	PvHd1	AP13_T1_8-20	1	20.5101	22.7509	21.1236
SYBR	PvHd1	AP13_T1_8-3	1	18.1087	24.3816	18.1429
SYBR	PvHd1	AP13_T1_8-8	1	19.5195	20.2887	19.5942
SYBR	PvHd1	Su_T1_1-18	1	26.764	32.7041	31.332
SYBR	PvHd1	Su_T1_1-4	1	19.7175	23.6549	20.7852
SYBR	PvHd1	Su_T1_1-8	1	21.1346	23.9224	22.781
SYBR	Actin2	AP13_T1_1_3	2	21.5992	21.5728	21.7536	6.26704	6.02145	6.20933	0.128417		6.26704	6.02145	6.20933	0.128417
SYBR	Actin2	AP13_T1_1_4	2	20.6214	20.4037	20.6814	8.47798	8.59931	8.36769	0.115856		8.47798	8.59931	8.36769	0.115856
SYBR	Actin2	AP13_T1_1_5	2	20.4506	20.5525	20.4787	7.33081	6.90306	7.2111	0.220675		7.33081	6.90306	7.2111	0.220675
SYBR	Actin2	AP13_T1_1_7	2	21.5129	21.3452	21.6161	9.52916	9.37549	9.15445	0.18836		9.52916	9.37549	9.15445	0.18836
SYBR	Actin2	AP13_T1_1_8	2	20.0973	20.0189	20.1172	4.13859	3.89595	4.07773	0.126238		4.13859	3.89595	4.07773	0.126238
SYBR	Actin2	AP13_T1_1_9	2	20.4056	20.0497	20.2711	NA	17.5811	17.1366	0.314318		NA	17.5811	17.1366	0.314318
SYBR	Actin2	AP13_T1_6_1	2	21.7618	21.4836	21.7892	-1.0805	-1.1068	-1.17231	0.0472796		-1.0805	-1.1068	-1.17231	0.0472796
SYBR	Actin2	AP13_T1_6_10	2	19.6983	19.5729	19.7707	1.90181	1.88623	1.84326	0.0303255		1.90181	1.88623	1.84326	0.0303255
SYBR	Actin2	AP13_T1_6_11	2	21.6112	21.4043	21.613	-2.21017	-2.24368	-2.21825	0.017488		-2.21017	-2.24368	-2.21825	0.017488
SYBR	Actin2	AP13_T1_6_12	2	21.5078	21.1917	21.3593	-3.12437	-2.99007	-2.92209	0.102933		-3.12437	-2.99007	-2.92209	0.102933
SYBR	Actin2	AP13_T1_6_5	2	19.9703	19.8484	20.0397	-2.71654	-2.77725	-2.79877	0.0426412		-2.71654	-2.77725	-2.79877	0.0426412
SYBR	Actin2	AP13_T1_6_6	2	21.4089	21.1068	21.3932	-1.22105	-1.20948	-1.28044	0.0380719		-1.22105	-1.20948	-1.28044	0.0380719
SYBR	Actin2	AP13_T1_6_9	2	20.4401	20.2874	20.5099	-1.80778	-1.73222	-1.73087	0.0440188		-1.80778	-1.73222	-1.73087	0.0440188
SYBR	Actin2	AP13_T1_8_10	2	21.4966	21.3389	21.5288	0.16016	-0.135956	-0.11942	0.166395		0.16016	-0.135956	-0.11942	0.166395
SYBR	Actin2	AP13_T1_8_12	2	20.4751	20.2758	20.46	-1.58441	-1.4508	-1.50353	0.0672977		-1.58441	-1.4508	-1.50353	0.0672977
SYBR	Actin2	AP13_T1_8_3	2	20.5189	20.2902	20.5622	-0.863115	-0.90155	-0.971064	0.0547151		-0.863115	-0.90155	-0.971064	0.0547151
SYBR	Actin2	AP13_T1_8_4	2	20.036	19.6776	20.0173	0.464237	0.632136	0.474543	0.0941024		0.464237	0.632136	0.474543	0.0941024
SYBR	Actin2	AP13_T1_8_6	2	21.1801	21.0248	21.1825	0.765179	0.734223	0.765207	0.0178801		0.765179	0.734223	0.765207	0.0178801
SYBR	Actin2	AP13_T1_8_7	2	21.5448	21.3822	21.5949	-0.0827634	0.0301714	-0.0767408	0.0635358		-0.0827634	0.0301714	-0.0767408	0.0635358
SYBR	Actin2	Su_T1_1_10	2	22.9914	22.3525	23.1106	-2.65939	-3.42472	-3.96404	0.655583		-2.65939	-3.42472	-3.96404	0.655583
SYBR	Actin2	Su_T1_1_11	2	21.3213	21.2619	21.3877	-1.64458	-1.7627	-1.75324	0.0656397		-1.64458	-1.7627	-1.75324	0.0656397
SYBR	Actin2	Su_T1_1_3	2	21.7775	21.5362	21.8633	-1.82325	-1.96099	-2.09084	0.133815		-1.82325	-1.96099	-2.09084	0.133815
SYBR	Actin2	Su_T1_1_5	2	22.6311	22.5082	22.6836	-2.24939	-2.24039	-2.18773	0.0333086		-2.24939	-2.24039	-2.18773	0.0333086
SYBR	Actin2	Su_T1_1_7	2	21.9217	21.5126	21.9843	-1.48977	-1.36575	-1.62801	0.131191		-1.48977	-1.36575	-1.62801	0.131191
SYBR	Actin2	Su_T1_3_16	2	22.7367	21.9376	22.2877	-2.5785	-1.98344	-2.09119	0.317068		-2.5785	-1.98344	-2.09119	0.317068
SYBR	Actin2	Su_T1_3_17	2	21.7441	21.5638	21.8172	-1.28225	-1.75539	-1.77814	0.279967		-1.28225	-1.75539	-1.77814	0.279967
SYBR	Actin2	Su_T1_3_3	2	22.3427	21.2862	21.5911		-1.5879	-1.69637	0.0767003		-2.49633	-1.5879	-1.69637	0.496145
SYBR	Actin2	Su_T1_3_5	2	20.6683	20.5167	20.7628	-2.11981	-2.01934	-2.10026	0.0532662		-2.11981	-2.01934	-2.10026	0.0532662
SYBR	Actin2	Su_T1_3_7	2	20.5185	20.3204	20.5662	-1.50218	-1.48947	-1.46185	0.020621		-1.50218	-1.48947	-1.46185	0.020621
SYBR	Actin2	Su_T1_3_8	2	20.1867	20.0339	20.2407	-1.17681	-1.16646	-1.16868	0.00544836		-1.17681	-1.16646	-1.16868	0.00544836
SYBR	PvHd1	AP13_T1_1_3	2	27.8663	27.5942	27.9629
SYBR	PvHd1	AP13_T1_1_4	2	29.0994	29.003	29.049
SYBR	PvHd1	AP13_T1_1_5	2	27.7814	27.4556	27.6898
SYBR	PvHd1	AP13_T1_1_7	2	31.042	30.7207	30.7706
SYBR	PvHd1	AP13_T1_1_8	2	24.2359	23.9149	24.1949
SYBR	PvHd1	AP13_T1_1_9	2	NA	37.6308	37.4077
SYBR	PvHd1	AP13_T1_6_1	2	20.6813	20.3768	20.6169
SYBR	PvHd1	AP13_T1_6_10	2	21.6001	21.4592	21.614
SYBR	PvHd1	AP13_T1_6_11	2	19.4011	19.1607	19.3948
SYBR	PvHd1	AP13_T1_6_12	2	18.3834	18.2017	18.4372
SYBR	PvHd1	AP13_T1_6_5	2	17.2538	17.0712	17.2409
SYBR	PvHd1	AP13_T1_6_6	2	20.1879	19.8973	20.1128
SYBR	PvHd1	AP13_T1_6_9	2	18.6323	18.5552	18.7791
SYBR	PvHd1	AP13_T1_8_10	2	21.6567	21.2029	21.4094
SYBR	PvHd1	AP13_T1_8_12	2	18.8907	18.825	18.9565
SYBR	PvHd1	AP13_T1_8_3	2	19.6558	19.3887	19.5912
SYBR	PvHd1	AP13_T1_8_4	2	20.5002	20.3097	20.4918
SYBR	PvHd1	AP13_T1_8_6	2	21.9453	21.759	21.9477
SYBR	PvHd1	AP13_T1_8_7	2	21.4621	21.4124	21.5181
SYBR	PvHd1	Su_T1_1_10	2	20.332	18.9278	19.1465
SYBR	PvHd1	Su_T1_1_11	2	19.6767	19.4992	19.6344
SYBR	PvHd1	Su_T1_1_3	2	19.9542	19.5752	19.7725
SYBR	PvHd1	Su_T1_1_5	2	20.3817	20.2679	20.4959
SYBR	PvHd1	Su_T1_1_7	2	20.432	20.1469	20.3563
SYBR	PvHd1	Su_T1_3_16	2	20.1582	19.9541	20.1965
SYBR	PvHd1	Su_T1_3_17	2	20.4618	19.8084	20.0391
SYBR	PvHd1	Su_T1_3_3	2	19.8464	19.6983	19.8947
SYBR	PvHd1	Su_T1_3_5	2	18.5485	18.4973	18.6625
SYBR	PvHd1	Su_T1_3_7	2	19.0163	18.8309	19.1043
SYBR	PvHd1	Su_T1_3_8	2	19.0099	18.8675	19.072
NA indicates no Cq measurement within the 38 cycles.
Orange-filled cells indicate outliers of dCq values across technical replicates which were excluded from averaged dCq values (CqPvHd1-CqActin2).
Column M-P show the calculations without excluding deviated dCqs.
