# Supplementary material for: A single amino acid change led to structural and functional differentiation of PvHd1 to control flowering in switchgrass
Source: J Exp Bot. 2023 Jul 4;74(18):5532–46. doi: 10.1093/jxb/erad255 (PMC10540729; doi:10.1093/jxb/erad255)
Supplement: erad255_suppl_Supplementary_Tables_S8 [file erad255_suppl_supplementary_tables_s8.xlsx]

## Sheet: S8
Supplementary Table S8. Days to heading in a switchgrass diversity panel (Lovell et al., 2021) and the p.35 variant present in PvHd1 which locates at position 19,031,195 on Chr04K in the AP13 genome assembly v5.1 (Lovell et al., 2021).
Rep	Year	Accession	p.35 in PvHd1	Daystoheading	Subpopulation	Ecotype
1	2021	J582.C	S/S	63	Midwest	Upland
1	2021	J380.B	S/S	66	Midwest	Upland
1	2021	J368.B	S/S	68	Midwest	Upland
1	2021	J368.A	S/S	68	Midwest	Upland
1	2021	J378.C	S/S	70	Midwest	Upland
1	2021	J348.C	S/S	71	Midwest	Upland
1	2021	J037.A	S/S	73	Midwest	Upland
1	2021	J353.A	S/S	78	Midwest	Upland
1	2021	J368.C	S/S	80	Midwest	Upland
1	2021	J349.A	S/S	83	Midwest	Upland
1	2021	J386.B	S/S	91	Midwest	Upland
1	2021	J421.A	S/S	94	Midwest	Upland
2	2021	J374.A	S/S	45	Midwest	Upland
2	2021	J581.C	S/S	59	Midwest	Upland
2	2021	J582.C	S/S	59	Midwest	Upland
2	2021	J348.C	S/S	59	Midwest	Upland
2	2021	J348.B	S/S	63	Midwest	Upland
2	2021	J349.A	S/S	64	Midwest	Upland
2	2021	J037.A	S/S	66	Midwest	Upland
2	2021	J386.A	S/S	88	Midwest	Upland
2	2021	J491.B	S/S	91	Midwest	Upland
2	2021	J353.A	S/S	91	Midwest	Upland
1	2020	J353.A	S/S	60	Midwest	Upland
1	2020	J380.B	S/S	62	Midwest	Upland
1	2020	J378.C	S/S	62	Midwest	Upland
1	2020	J368.C	S/S	62	Midwest	Upland
1	2020	J348.C	S/S	63	Midwest	Upland
1	2020	J582.C	S/S	65	Midwest	Upland
1	2020	J368.A	S/S	65	Midwest	Upland
1	2020	J368.B	S/S	70	Midwest	Upland
1	2020	J037.A	S/S	70	Midwest	Upland
1	2020	J349.A	S/S	70	Midwest	Upland
1	2020	J421.A	S/S	80	Midwest	Upland
1	2020	J386.B	S/S	104	Midwest	Upland
1	2021	J306.C	G/G	98	Gulf	Coastal
1	2021	J297.A	G/G	102	Gulf	Unknown
1	2021	J307.A	G/G	108	Gulf	Coastal
1	2021	J008.B	G/G	108	Gulf	Lowland
1	2021	J296.A	G/G	109	Gulf	Unknown
1	2021	J018.B	G/G	112	Gulf	Lowland
1	2021	J250.B	G/G	112	Gulf	Lowland
1	2021	J419.A	G/G	112	Gulf	Unknown
1	2021	J223.A	G/G	113	Gulf	Lowland
1	2021	J341.A	G/G	113	Gulf	Lowland
1	2021	J016.B	G/G	113	Gulf	Lowland
1	2021	J018.C	G/G	113	Gulf	Lowland
1	2021	J008.D	G/G	113	Gulf	Lowland
1	2021	J315.A	G/G	115	Gulf	Unknown
1	2021	J016.C	G/G	116	Gulf	Lowland
1	2021	J206.A	G/G	116	Gulf	Lowland
1	2021	J013.C	G/G	116	Gulf	Lowland
1	2021	J441.A	G/G	116	Gulf	Lowland
1	2021	J610.C	G/G	117	Gulf	Lowland
1	2021	J514.A	G/G	117	Gulf	Lowland
1	2021	J610.A	G/G	117	Gulf	Lowland
1	2021	J610.A	G/G	117	Gulf	Lowland
1	2021	J022.C	G/G	117	Gulf	Lowland
1	2021	J245.A	G/G	119	Gulf	Lowland
1	2021	J610.B	G/G	120	Gulf	Coastal
1	2021	J314.A	G/G	120	Gulf	Coastal
1	2021	J008.A	G/G	120	Gulf	Lowland
1	2021	J424.A	G/G	120	Gulf	Lowland
1	2021	J330.A	G/G	120	Gulf	Lowland
1	2021	J301.A	G/G	120	Gulf	Unknown
1	2021	J247.A	G/G	121	Gulf	Lowland
1	2021	J300.A	G/G	121	Gulf	Unknown
1	2021	J316.A	G/G	121	Gulf	Unknown
1	2021	J293.A	G/G	123	Gulf	Lowland
1	2021	J246.A	G/G	123	Gulf	Lowland
1	2021	J016.A	G/G	123	Gulf	Lowland
1	2021	J249.C	G/G	126	Gulf	Lowland
1	2021	J251.B	G/G	126	Gulf	Lowland
1	2021	J237.A	G/G	126	Gulf	Lowland
1	2021	J270.A	G/G	126	Gulf	Lowland
1	2021	J013.B	G/G	126	Gulf	Unknown
1	2021	J322.A	G/G	126	Gulf	Unknown
1	2021	J306.B	G/G	127	Gulf	Lowland
1	2021	J331.A	G/G	127	Gulf	Lowland
1	2021	J329.A	G/G	129	Gulf	Coastal
1	2021	J324.A	G/G	129	Gulf	Lowland
1	2021	J212.A	G/G	129	Gulf	Lowland
1	2021	J321.A	G/G	129	Gulf	Unknown
1	2021	J274.A	G/G	132	Gulf	Coastal
1	2021	J215.A	G/G	132	Gulf	Lowland
1	2021	J484.B	G/G	132	Gulf	Lowland
1	2021	J587.A	G/G	132	Gulf	Lowland
1	2021	J210.A	G/G	132	Gulf	Lowland
1	2021	J251.C	G/G	132	Gulf	Lowland
1	2021	J251.A	G/G	132	Gulf	Lowland
1	2021	J337.A	G/G	135	Gulf	Coastal
1	2021	J250.C	G/G	136	Gulf	Lowland
1	2021	J235.A	G/G	136	Gulf	Lowland
1	2021	J323.A	G/G	136	Gulf	Lowland
1	2021	J022.D	G/G	136	Gulf	Lowland
1	2021	J004.B	G/G	136	Gulf	Lowland
1	2021	J041.A	G/G	136	Gulf	Lowland
1	2021	J022.A	G/G	136	Gulf	Lowland
1	2021	J276.A	G/G	136	Gulf	Lowland
1	2021	J226.A	G/G	136	Gulf	Lowland
1	2021	J312.A	G/G	136	Gulf	Unknown
1	2021	J327.A	G/G	137	Gulf	Coastal
1	2021	J319.A	G/G	137	Gulf	Lowland
1	2021	J218.A	G/G	138	Gulf	Lowland
1	2021	J218.A	G/G	138	Gulf	Lowland
1	2021	J317.A	G/G	138	Gulf	Unknown
1	2021	J343.A	G/G	138	Gulf	Unknown
1	2021	J250.A	G/G	141	Gulf	Lowland
1	2021	J279.A	G/G	141	Gulf	Lowland
1	2021	J280.A	G/G	141	Gulf	Lowland
1	2021	J295.A	G/G	141	Gulf	Lowland
1	2021	J305.A	G/G	141	Gulf	Lowland
1	2021	J241.A	G/G	143	Gulf	Coastal
1	2021	J273.A	G/G	144	Gulf	Lowland
1	2021	J271.A	G/G	146	Gulf	Lowland
1	2021	J272.A	G/G	146	Gulf	Lowland
1	2021	J268.A	G/G	146	Gulf	Lowland
1	2021	J240.A	G/G	150	Gulf	Lowland
1	2021	J303.A	G/G	150	Gulf	Lowland
1	2021	J294.A	G/G	150	Gulf	Lowland
1	2021	J615.A	G/G	151	Gulf	Coastal
1	2021	J587.C	G/G	154	Gulf	Coastal
1	2021	J209.A	G/G	160	Gulf	Unknown
1	2021	J248.A	G/G	161	Gulf	Lowland
1	2021	J228.A	G/G	164	Gulf	Coastal
2	2021	J306.C	G/G	93	Gulf	Coastal
2	2021	J296.A	G/G	102	Gulf	Unknown
2	2021	J297.A	G/G	105	Gulf	Unknown
2	2021	J306.A	G/G	106	Gulf	Lowland
2	2021	J018.B	G/G	108	Gulf	Lowland
2	2021	J341.A	G/G	108	Gulf	Lowland
2	2021	J223.A	G/G	109	Gulf	Lowland
2	2021	J016.C	G/G	112	Gulf	Lowland
2	2021	J293.A	G/G	113	Gulf	Lowland
2	2021	J514.A	G/G	113	Gulf	Lowland
2	2021	J018.C	G/G	113	Gulf	Lowland
2	2021	J441.A	G/G	113	Gulf	Lowland
2	2021	J016.B	G/G	113	Gulf	Lowland
2	2021	J008.B	G/G	115	Gulf	Lowland
2	2021	J424.A	G/G	116	Gulf	Lowland
2	2021	J441.B	G/G	116	Gulf	Lowland
2	2021	J008.A	G/G	116	Gulf	Lowland
2	2021	J206.A	G/G	117	Gulf	Lowland
2	2021	J250.B	G/G	118	Gulf	Lowland
2	2021	J318.A	G/G	118	Gulf	Lowland
2	2021	J016.A	G/G	119	Gulf	Lowland
2	2021	J245.A	G/G	120	Gulf	Lowland
2	2021	J301.A	G/G	120	Gulf	Unknown
2	2021	J419.A	G/G	120	Gulf	Unknown
2	2021	J234.A	G/G	123	Gulf	Coastal
2	2021	J324.A	G/G	123	Gulf	Lowland
2	2021	J331.A	G/G	123	Gulf	Lowland
2	2021	J210.A	G/G	123	Gulf	Lowland
2	2021	J319.A	G/G	125	Gulf	Lowland
2	2021	J274.A	G/G	126	Gulf	Coastal
2	2021	J311.A	G/G	126	Gulf	Lowland
2	2021	J216.A	G/G	126	Gulf	Lowland
2	2021	J022.C	G/G	126	Gulf	Lowland
2	2021	J237.A	G/G	126	Gulf	Lowland
2	2021	J276.B	G/G	126	Gulf	Lowland
2	2021	J316.A	G/G	126	Gulf	Unknown
2	2021	J323.A	G/G	127	Gulf	Lowland
2	2021	J273.A	G/G	127	Gulf	Lowland
2	2021	J330.A	G/G	128	Gulf	Lowland
2	2021	J247.A	G/G	128	Gulf	Lowland
2	2021	J022.D	G/G	129	Gulf	Lowland
2	2021	J484.A	G/G	129	Gulf	Lowland
2	2021	J484.B	G/G	129	Gulf	Lowland
2	2021	J279.A	G/G	129	Gulf	Lowland
2	2021	J276.A	G/G	129	Gulf	Lowland
2	2021	J337.A	G/G	132	Gulf	Coastal
2	2021	J250.C	G/G	132	Gulf	Lowland
2	2021	J305.A	G/G	132	Gulf	Lowland
2	2021	J222.A	G/G	132	Gulf	Lowland
2	2021	J215.A	G/G	132	Gulf	Lowland
2	2021	J251.C	G/G	132	Gulf	Lowland
2	2021	J004.B	G/G	132	Gulf	Lowland
2	2021	J321.A	G/G	132	Gulf	Unknown
2	2021	J335.A	G/G	133	Gulf	Coastal
2	2021	J300.A	G/G	133	Gulf	Unknown
2	2021	J317.A	G/G	133	Gulf	Unknown
2	2021	J250.A	G/G	136	Gulf	Lowland
2	2021	J249.C	G/G	136	Gulf	Lowland
2	2021	J272.A	G/G	136	Gulf	Lowland
2	2021	J226.A	G/G	136	Gulf	Lowland
2	2021	J306.B	G/G	136	Gulf	Lowland
2	2021	J212.A	G/G	136	Gulf	Lowland
2	2021	J235.A	G/G	139	Gulf	Lowland
2	2021	J251.B	G/G	139	Gulf	Lowland
2	2021	J587.B	G/G	139	Gulf	Lowland
2	2021	J312.A	G/G	141	Gulf	Unknown
2	2021	J343.A	G/G	141	Gulf	Unknown
2	2021	J326.A	G/G	143	Gulf	Coastal
2	2021	J587.C	G/G	143	Gulf	Coastal
2	2021	J041.A	G/G	143	Gulf	Lowland
2	2021	J251.A	G/G	143	Gulf	Lowland
2	2021	J587.A	G/G	143	Gulf	Lowland
2	2021	J314.A	G/G	145	Gulf	Coastal
2	2021	J327.A	G/G	146	Gulf	Coastal
2	2021	J241.A	G/G	146	Gulf	Coastal
2	2021	J594.A	G/G	146	Gulf	Lowland
2	2021	J240.A	G/G	146	Gulf	Lowland
2	2021	J303.A	G/G	146	Gulf	Lowland
2	2021	J320.A	G/G	146	Gulf	Unknown
2	2021	J218.A	G/G	148	Gulf	Lowland
2	2021	J271.A	G/G	152	Gulf	Lowland
2	2021	J294.A	G/G	153	Gulf	Lowland
2	2021	J270.A	G/G	153	Gulf	Lowland
2	2021	J022.A	G/G	156	Gulf	Lowland
2	2021	J313.A	G/G	161	Gulf	Unknown
2	2021	J615.A	G/G	164	Gulf	Coastal
2	2021	J248.A	G/G	164	Gulf	Lowland
2	2021	J209.A	G/G	176	Gulf	Unknown
1	2020	J306.C	G/G	118	Gulf	Coastal
1	2020	J016.C	G/G	119	Gulf	Lowland
1	2020	J206.A	G/G	121	Gulf	Lowland
1	2020	J307.A	G/G	122	Gulf	Coastal
1	2020	J013.C	G/G	122	Gulf	Lowland
1	2020	J223.A	G/G	125	Gulf	Lowland
1	2020	J013.B	G/G	125	Gulf	Unknown
1	2020	J610.C	G/G	127	Gulf	Lowland
1	2020	J441.A	G/G	127	Gulf	Lowland
1	2020	J341.A	G/G	128	Gulf	Lowland
1	2020	J514.A	G/G	131	Gulf	Lowland
1	2020	J306.B	G/G	132	Gulf	Lowland
1	2020	J016.B	G/G	132	Gulf	Lowland
1	2020	J008.B	G/G	133	Gulf	Lowland
1	2020	J419.A	G/G	133	Gulf	Unknown
1	2020	J293.A	G/G	136	Gulf	Lowland
1	2020	J610.B	G/G	139	Gulf	Coastal
1	2020	J250.C	G/G	139	Gulf	Lowland
1	2020	J246.A	G/G	139	Gulf	Lowland
1	2020	J610.A	G/G	139	Gulf	Lowland
1	2020	J610.A	G/G	139	Gulf	Lowland
1	2020	J018.B	G/G	139	Gulf	Lowland
1	2020	J315.A	G/G	139	Gulf	Unknown
1	2020	J296.A	G/G	139	Gulf	Unknown
1	2020	J008.A	G/G	140	Gulf	Lowland
1	2020	J018.C	G/G	140	Gulf	Lowland
1	2020	J297.A	G/G	140	Gulf	Unknown
1	2020	J274.A	G/G	143	Gulf	Coastal
1	2020	J324.A	G/G	143	Gulf	Lowland
1	2020	J016.A	G/G	143	Gulf	Lowland
1	2020	J245.A	G/G	143	Gulf	Lowland
1	2020	J008.D	G/G	143	Gulf	Lowland
1	2020	J250.B	G/G	143	Gulf	Lowland
1	2020	J300.A	G/G	143	Gulf	Unknown
1	2020	J301.A	G/G	143	Gulf	Unknown
1	2020	J329.A	G/G	146	Gulf	Coastal
1	2020	J314.A	G/G	147	Gulf	Coastal
1	2020	J249.C	G/G	147	Gulf	Lowland
1	2020	J424.A	G/G	147	Gulf	Lowland
1	2020	J022.C	G/G	147	Gulf	Lowland
1	2020	J321.A	G/G	147	Gulf	Unknown
1	2020	J322.A	G/G	147	Gulf	Unknown
1	2020	J316.A	G/G	147	Gulf	Unknown
1	2020	J241.A	G/G	150	Gulf	Coastal
1	2020	J271.A	G/G	150	Gulf	Lowland
1	2020	J250.A	G/G	150	Gulf	Lowland
1	2020	J279.A	G/G	150	Gulf	Lowland
1	2020	J215.A	G/G	150	Gulf	Lowland
1	2020	J331.A	G/G	150	Gulf	Lowland
1	2020	J247.A	G/G	151	Gulf	Lowland
1	2020	J337.A	G/G	153	Gulf	Coastal
1	2020	J235.A	G/G	153	Gulf	Lowland
1	2020	J280.A	G/G	157	Gulf	Lowland
1	2020	J295.A	G/G	157	Gulf	Lowland
1	2020	J323.A	G/G	157	Gulf	Lowland
1	2020	J022.D	G/G	157	Gulf	Lowland
1	2020	J004.B	G/G	157	Gulf	Lowland
1	2020	J484.B	G/G	157	Gulf	Lowland
1	2020	J317.A	G/G	157	Gulf	Unknown
1	2020	J218.A	G/G	160	Gulf	Lowland
1	2020	J218.A	G/G	160	Gulf	Lowland
1	2020	J327.A	G/G	161	Gulf	Coastal
1	2020	J587.A	G/G	161	Gulf	Lowland
1	2020	J210.A	G/G	161	Gulf	Lowland
1	2020	J587.C	G/G	165	Gulf	Coastal
1	2020	J305.A	G/G	165	Gulf	Lowland
1	2020	J319.A	G/G	165	Gulf	Lowland
1	2020	J041.A	G/G	165	Gulf	Lowland
1	2020	J022.A	G/G	165	Gulf	Lowland
1	2020	J251.B	G/G	165	Gulf	Lowland
1	2020	J237.A	G/G	165	Gulf	Lowland
1	2020	J240.A	G/G	168	Gulf	Lowland
1	2020	J272.A	G/G	168	Gulf	Lowland
1	2020	J276.A	G/G	168	Gulf	Lowland
1	2020	J212.A	G/G	168	Gulf	Lowland
1	2020	J330.A	G/G	168	Gulf	Lowland
1	2020	J312.A	G/G	168	Gulf	Unknown
1	2020	J268.A	G/G	172	Gulf	Lowland
1	2020	J270.A	G/G	172	Gulf	Lowland
1	2020	J251.C	G/G	175	Gulf	Lowland
1	2020	J226.A	G/G	176	Gulf	Lowland
1	2020	J303.A	G/G	179	Gulf	Lowland
1	2020	J273.A	G/G	179	Gulf	Lowland
1	2020	J343.A	G/G	179	Gulf	Unknown
1	2020	J228.A	G/G	184	Gulf	Coastal
1	2020	J248.A	G/G	187	Gulf	Lowland
1	2020	J294.A	G/G	194	Gulf	Lowland
1	2020	J209.A	G/G	194	Gulf	Unknown
1	2020	J615.A	G/G	204	Gulf	Coastal
1	2021	J538.C	S/S	63	Atlantic	Upland
1	2021	J527.C	S/S	67	Atlantic	Upland
1	2021	J540.B	S/S	71	Atlantic	Upland
1	2021	J617.A	S/S	78	Atlantic	Upland
1	2021	J425.A	S/S	78	Atlantic	Upland
1	2021	J596.A	S/S	93	Atlantic	Coastal
1	2021	J455.B	S/S	94	Atlantic	Upland
1	2021	J591.B	S/S	101	Atlantic	Lowland
1	2021	J585.C	S/S	102	Atlantic	Coastal
1	2021	J590.B	S/S	105	Atlantic	Coastal
1	2021	J621.C	S/S	110	Atlantic	Coastal
1	2021	J585.B	S/S	112	Atlantic	Coastal
2	2021	J538.C	S/S	66	Atlantic	Upland
2	2021	J605.B	S/S	66	Atlantic	Upland
2	2021	J521.B	S/S	71	Atlantic	Upland
2	2021	J592.A	S/S	77	Atlantic	Upland
2	2021	J596.A	S/S	80	Atlantic	Coastal
2	2021	J538.A	S/S	84	Atlantic	Upland
2	2021	J527.C	S/S	84	Atlantic	Upland
2	2021	J617.A	S/S	84	Atlantic	Upland
2	2021	J522.C	S/S	86	Atlantic	Upland
2	2021	J585.B	S/S	105	Atlantic	Coastal
2	2021	J418.B	S/S	106	Atlantic	Coastal
2	2021	J621.C	S/S	109	Atlantic	Coastal
2	2021	J591.A	S/S	109	Atlantic	Coastal
1	2020	J433.A	S/S	52	Atlantic	Upland
1	2020	J433.A	S/S	52	Atlantic	Upland
1	2020	J538.C	S/S	69	Atlantic	Upland
1	2020	J527.C	S/S	70	Atlantic	Upland
1	2020	J617.A	S/S	74	Atlantic	Upland
1	2020	J455.B	S/S	89	Atlantic	Upland
1	2020	J540.B	S/S	89	Atlantic	Upland
1	2020	J596.A	S/S	98	Atlantic	Coastal
1	2020	J590.B	S/S	98	Atlantic	Coastal
1	2020	J425.A	S/S	98	Atlantic	Upland
1	2020	J621.C	S/S	108	Atlantic	Coastal
1	2020	J591.B	S/S	109	Atlantic	Lowland
1	2020	J585.C	S/S	110	Atlantic	Coastal
1	2020	J585.B	S/S	129	Atlantic	Coastal
1	2021	J536.B	S/S	73	Admixed	Upland
1	2021	J208.B	S/S	78	Admixed	Coastal
1	2021	J208.C	S/S	81	Admixed	Coastal
1	2021	J614.B	S/S	85	Admixed	Coastal
1	2021	J613.A	S/S	102	Admixed	Coastal
1	2021	J469.A	G/G	108	Admixed	Coastal
1	2021	J465.A	G/G	108	Admixed	Coastal
1	2021	J026.B	G/S	108	Admixed	Coastal
1	2021	J027.B	S/S	108	Admixed	Lowland
1	2021	J027.B	S/S	108	Admixed	Lowland
1	2021	J482.B	G/G	109	Admixed	Coastal
1	2021	J001.A	G/S	112	Admixed	Lowland
1	2021	J299.A	G/S	112	Admixed	Unknown
1	2021	J483.A	G/G	113	Admixed	Coastal
1	2021	J003.B	S/S	113	Admixed	Coastal
1	2021	J018.A	G/S	115	Admixed	Coastal
1	2021	J483.B	G/G	116	Admixed	Coastal
1	2021	J500.C	G/G	118	Admixed	Coastal
1	2021	J477.A	G/S	119	Admixed	Coastal
1	2021	J016.D	G/S	119	Admixed	Lowland
1	2021	J005.D	G/G	120	Admixed	Coastal
1	2021	J340.A	G/G	120	Admixed	Coastal
1	2021	J419.B	G/G	120	Admixed	Unknown
1	2021	J005.A	G/G	123	Admixed	Lowland
1	2021	J458.B	G/G	126	Admixed	Coastal
1	2021	J499.A	G/G	126	Admixed	Coastal
1	2021	J461.A	G/G	126	Admixed	Coastal
1	2021	J185.A	G/S	126	Admixed	Coastal
1	2021	J191.A	G/G	127	Admixed	Coastal
1	2021	J336.A	G/G	128	Admixed	Coastal
1	2021	J497.B	G/G	129	Admixed	Coastal
1	2021	J460.B	G/G	129	Admixed	Unknown
1	2021	J460.A	G/G	133	Admixed	Coastal
1	2021	J496.C	G/G	136	Admixed	Lowland
1	2021	J463.A	G/G	137	Admixed	Coastal
1	2021	J501.A	G/G	138	Admixed	Coastal
1	2021	J496.A	G/G	141	Admixed	Coastal
1	2021	J177.A	G/G	154	Admixed	Lowland
2	2021	J536.B	S/S	70	Admixed	Upland
2	2021	J502.C	G/G	84	Admixed	Coastal
2	2021	J208.C	S/S	88	Admixed	Coastal
2	2021	J614.B	S/S	95	Admixed	Coastal
2	2021	J482.C	G/G	98	Admixed	Coastal
2	2021	J001.B	G/S	98	Admixed	Coastal
2	2021	J614.C	S/S	105	Admixed	Coastal
2	2021	J469.C	G/G	105	Admixed	Unknown
2	2021	J465.B	G/G	108	Admixed	Coastal
2	2021	J026.B	G/S	108	Admixed	Coastal
2	2021	J614.A	S/S	108	Admixed	Coastal
2	2021	J465.A	G/G	109	Admixed	Coastal
2	2021	J027.B	S/S	109	Admixed	Lowland
2	2021	J299.A	G/S	109	Admixed	Unknown
2	2021	J003.B	S/S	110	Admixed	Coastal
2	2021	J003.B	S/S	110	Admixed	Coastal
2	2021	J005.D	G/G	113	Admixed	Coastal
2	2021	J340.A	G/G	113	Admixed	Coastal
2	2021	J460.B	G/G	113	Admixed	Unknown
2	2021	J500.C	G/G	115	Admixed	Coastal
2	2021	J185.A	G/S	115	Admixed	Coastal
2	2021	J483.B	G/G	116	Admixed	Coastal
2	2021	J500.A	G/G	116	Admixed	Coastal
2	2021	J483.C	G/G	116	Admixed	Coastal
2	2021	J498.B	G/G	118	Admixed	Coastal
2	2021	J477.A	G/S	118	Admixed	Coastal
2	2021	J005.A	G/G	120	Admixed	Lowland
2	2021	J499.A	G/G	126	Admixed	Coastal
2	2021	J461.A	G/G	126	Admixed	Coastal
2	2021	J456.B	G/G	126	Admixed	Coastal
2	2021	J189.A	G/G	129	Admixed	Coastal
2	2021	J498.C	G/G	132	Admixed	Coastal
2	2021	J463.A	G/G	133	Admixed	Coastal
2	2021	J456.C	G/G	136	Admixed	Coastal
2	2021	J501.A	G/G	136	Admixed	Coastal
2	2021	J458.B	G/G	136	Admixed	Coastal
2	2021	J496.C	G/G	141	Admixed	Lowland
2	2021	J177.A	G/G	141	Admixed	Lowland
2	2021	J419.B	G/G	146	Admixed	Unknown
1	2020	J536.B	S/S	66	Admixed	Upland
1	2020	J208.B	S/S	74	Admixed	Coastal
1	2020	J614.B	S/S	102	Admixed	Coastal
1	2020	J483.A	G/G	105	Admixed	Coastal
1	2020	J026.B	G/S	108	Admixed	Coastal
1	2020	J003.B	S/S	112	Admixed	Coastal
1	2020	J001.A	G/S	118	Admixed	Lowland
1	2020	J483.B	G/G	119	Admixed	Coastal
1	2020	J613.A	S/S	119	Admixed	Coastal
1	2020	J482.B	G/G	122	Admixed	Coastal
1	2020	J460.B	G/G	122	Admixed	Unknown
1	2020	J018.A	G/S	124	Admixed	Coastal
1	2020	J299.A	G/S	124	Admixed	Unknown
1	2020	J458.B	G/G	125	Admixed	Coastal
1	2020	J469.A	G/G	131	Admixed	Coastal
1	2020	J336.A	G/G	135	Admixed	Coastal
1	2020	J027.B	S/S	136	Admixed	Lowland
1	2020	J027.B	S/S	136	Admixed	Lowland
1	2020	J016.D	G/S	138	Admixed	Lowland
1	2020	J460.A	G/G	139	Admixed	Coastal
1	2020	J005.D	G/G	139	Admixed	Coastal
1	2020	J500.C	G/G	140	Admixed	Coastal
1	2020	J340.A	G/G	143	Admixed	Coastal
1	2020	J419.B	G/G	143	Admixed	Unknown
1	2020	J185.A	G/S	146	Admixed	Coastal
1	2020	J499.A	G/G	150	Admixed	Coastal
1	2020	J461.A	G/G	150	Admixed	Coastal
1	2020	J005.A	G/G	150	Admixed	Lowland
1	2020	J501.A	G/G	154	Admixed	Coastal
1	2020	J477.A	G/S	154	Admixed	Coastal
1	2020	J463.A	G/G	161	Admixed	Coastal
1	2020	J497.B	G/G	168	Admixed	Coastal
1	2020	J496.A	G/G	172	Admixed	Coastal
1	2020	J496.C	G/G	172	Admixed	Lowland
1	2020	J177.A	G/G	179	Admixed	Lowland
Lovell JT, MacQueen AH, Mamidi S, et al. 2021. Genomic mechanisms of climate adaptation in polyploid bioenergy switchgrass. Nature 590, 438–444.
